# Supplementary material for: Effective MSTN Gene Knockout by AdV-Delivered CRISPR/Cas9 in Postnatal Chick Leg Muscle
Source: Int J Mol Sci. 2020 Apr 8;21(7):2584. doi: 10.3390/ijms21072584 (PMC7177447; doi:10.3390/ijms21072584)
Supplement: Supplementary file 1 [file ijms-21-02584-s001.zip]

Archive with 10 entries (7 files):
- ijms-755222-proofdone sup/
- ijms-755222-proofdone sup/ijms-755222-supplementary/
- ijms-755222-proofdone sup/ijms-755222-supplementary/Supplementary/
- ijms-755222-proofdone sup/ijms-755222-supplementary/Supplementary/Supplementary Material.docx
- ijms-755222-proofdone sup/ijms-755222-supplementary/Supplementary/Table S1.xlsx
- ijms-755222-proofdone sup/ijms-755222-supplementary/Supplementary/Table S2.xlsx
- ijms-755222-proofdone sup/ijms-755222-supplementary/Supplementary/Table S3.xlsx
- ijms-755222-proofdone sup/ijms-755222-supplementary/Supplementary/Table S4.xlsx
- ijms-755222-proofdone sup/ijms-755222-supplementary/Supplementary/Table S5.xls
- ijms-755222-proofdone sup/ijms-755222-supplementary/Supplementary/Table S6.xls
