# Supplementary material for: Effective MSTN Gene Knockout by AdV-Delivered CRISPR/Cas9 in Postnatal Chick Leg Muscle
Source: Int J Mol Sci. 2020 Apr 8;21(7):2584. doi: 10.3390/ijms21072584 (PMC7177447; doi:10.3390/ijms21072584)
Supplement: Supplementary file 1 [file ijms-21-02584-s001.zip › ijms-755222-proofdone sup/ijms-755222-supplementary/Supplementary/Table S1.xlsx]

## Sheet: 3d KO vs. 3d WT
Table S1: The differentially expressed genes in 3d KO vs. 3d WT.
Gene stable ID	Gene name	baseMean	log2FoldChange	lfcSE	stat	pvalue	padj
ENSGALG00000034478	CCL4	317.51	6.60968	0.428459	15.4267	1.0833e-53	1.67337e-49
ENSGALG00000046192	CCL19	1439.46	7.7806	0.769905	10.1059	5.20047e-24	4.01658e-20
ENSGALG00000052743	ARL4C	189.639	3.25255	0.336962	9.65257	4.79391e-22	2.46838e-18
ENSGALG00000036395	IGHVL	198.489	7.11228	0.740569	9.60381	7.70457e-22	2.97531e-18
ENSGALG00000035733	CCR7	316.521	6.23635	0.661695	9.4248	4.30921e-21	1.33129e-17
ENSGALG00000013869	IL20RA	104.323	5.45919	0.584456	9.34064	9.57516e-21	2.46513e-17
ENSGALG00000007416	CD3E	608.415	5.58845	0.5999	9.31563	1.21234e-20	2.67528e-17
ENSGALG00000005638	IL2RG	679.427	3.66199	0.409294	8.94709	3.64962e-19	7.04589e-16
ENSGALG00000007418	CD3D	242.177	4.90521	0.549515	8.92644	4.39943e-19	7.04589e-16
ENSGALG00000006480	TCF7	219.76	6.23188	0.69845	8.92244	4.56133e-19	7.04589e-16
ENSGALG00000004958	BTK	168.844	3.06308	0.348151	8.79814	1.39108e-18	1.95346e-15
ENSGALG00000054971	ARHGAP30	292.261	4.20157	0.481321	8.72924	2.5638e-18	3.30025e-15
ENSGALG00000016173	UBASH3A	229.291	6.32353	0.725963	8.71053	3.02459e-18	3.59391e-15
ENSGALG00000014477	CD4	234.523	4.99531	0.57581	8.67528	4.12536e-18	4.55175e-15
ENSGALG00000014754		253.474	5.81761	0.674641	8.62327	6.50704e-18	6.70095e-15
ENSGALG00000044230	ARHGAP27	270.201	2.60907	0.303214	8.60471	7.65067e-18	7.38624e-15
ENSGALG00000028341		151.534	4.86248	0.571253	8.51196	1.71014e-17	1.55391e-14
ENSGALG00000034085		90.2966	3.79574	0.446554	8.50005	1.89502e-17	1.62624e-14
ENSGALG00000032854	ACP5	278.93	3.20698	0.378112	8.48158	2.22152e-17	1.8061e-14
ENSGALG00000016325	GSTA3	251.023	4.60065	0.545264	8.43747	3.24271e-17	2.50451e-14
ENSGALG00000002722	MST1	710.746	2.71628	0.323243	8.40321	4.34439e-17	3.19561e-14
ENSGALG00000036547		213.642	2.93293	0.34978	8.38507	5.0697e-17	3.55962e-14
ENSGALG00000002112	CSF3R	467.272	4.00575	0.478316	8.37469	5.53686e-17	3.7186e-14
ENSGALG00000033278	NLRC3	135.548	4.75839	0.573919	8.29105	1.12252e-16	7.22485e-14
ENSGALG00000031735	CD5	144.316	6.31794	0.762771	8.28288	1.20235e-16	7.42909e-14
ENSGALG00000021656	PTPN22	102.937	3.60113	0.43705	8.23965	1.72721e-16	1.02616e-13
ENSGALG00000032231	C4	132.482	2.37829	0.289439	8.21689	2.08854e-16	1.19488e-13
ENSGALG00000012456	RAC2	321.122	4.0019	0.489	8.18385	2.7491e-16	1.51662e-13
ENSGALG00000050875	ITGB7	128.12	7.47107	0.915129	8.16395	3.2424e-16	1.72708e-13
ENSGALG00000006165		132.059	4.57312	0.566898	8.06691	7.20981e-16	3.71233e-13
ENSGALG00000033694	IFI30	1530.06	3.23465	0.401453	8.05735	7.79641e-16	3.88487e-13
ENSGALG00000016687	P2RY8	309.639	3.63791	0.45296	8.03141	9.6356e-16	4.65128e-13
ENSGALG00000032469	ARHGAP45	720.405	3.20575	0.400383	8.00671	1.17819e-15	5.515e-13
ENSGALG00000006229		270.763	4.17809	0.522489	7.99651	1.27995e-15	5.8151e-13
ENSGALG00000029569		150.804	5.10499	0.640704	7.96778	1.61554e-15	7.13007e-13
ENSGALG00000043052	CD1B	170.308	3.09955	0.390678	7.93378	2.1258e-15	9.12146e-13
ENSGALG00000012545	CYTIP	117.858	4.6128	0.584411	7.89307	2.94838e-15	1.23091e-12
ENSGALG00000005094	GRAP	111.856	4.65179	0.591036	7.87058	3.53004e-15	1.43496e-12
ENSGALG00000043654		161.856	4.56207	0.58346	7.81898	5.3251e-15	2.10915e-12
ENSGALG00000034347	KIF21B	201.15	3.37483	0.434043	7.77535	7.52389e-15	2.90554e-12
ENSGALG00000035386	NCKAP1L	374.757	2.92305	0.376221	7.76952	7.87835e-15	2.96822e-12
ENSGALG00000032190	MICAL1	399.869	3.78895	0.489134	7.74626	9.46404e-15	3.48074e-12
ENSGALG00000006402	NRROS	120.092	2.54735	0.331068	7.69435	1.42216e-14	5.10885e-12
ENSGALG00000031430		196.707	3.83654	0.499906	7.67451	1.66047e-14	5.8294e-12
ENSGALG00000032618	DUSP5	78.0647	2.67677	0.351505	7.61515	2.63381e-14	9.041e-12
ENSGALG00000007059	IGSF6	142.48	2.53096	0.332745	7.60629	2.82075e-14	9.47221e-12
ENSGALG00000014455	LPAR5	55.6026	4.11002	0.543356	7.56415	3.90423e-14	1.28316e-11
ENSGALG00000008656	ICOS	248.122	5.85357	0.779863	7.50589	6.10147e-14	1.96353e-11
ENSGALG00000000544		136.162	4.50892	0.601255	7.49919	6.42138e-14	2.02431e-11
ENSGALG00000032658	FMNL1	508.171	3.43489	0.459698	7.47207	7.89415e-14	2.43882e-11
ENSGALG00000026995	RHOG	186.445	2.96455	0.399554	7.41964	1.1744e-13	3.55706e-11
ENSGALG00000049024	CD7	70.2413	5.42092	0.733654	7.38894	1.48007e-13	4.39667e-11
ENSGALG00000017185	TMEM123	1076.93	2.17805	0.295624	7.36764	1.73672e-13	5.06173e-11
ENSGALG00000032530	SASH3	164.881	3.9374	0.537998	7.31861	2.50544e-13	7.16695e-11
ENSGALG00000028790	DNASE2B	533.841	2.95742	0.405392	7.29522	2.9817e-13	8.37424e-11
ENSGALG00000013481	IKZF3	107.328	5.19972	0.718933	7.23255	4.7401e-13	1.30751e-10
ENSGALG00000034964	SYTL1	75.586	5.90203	0.819067	7.2058	5.77028e-13	1.56375e-10
ENSGALG00000005309	TKT	393.285	1.71691	0.238937	7.18564	6.68954e-13	1.78161e-10
ENSGALG00000035856	CD48	440.445	3.92902	0.547275	7.17924	7.01022e-13	1.83537e-10
ENSGALG00000008340	FES	165.693	2.36561	0.330095	7.16647	7.69565e-13	1.98125e-10
ENSGALG00000004771	C1QB	638.924	3.27278	0.45851	7.13787	9.47895e-13	2.40035e-10
ENSGALG00000031978	TARP	179.346	4.68915	0.658522	7.12072	1.07364e-12	2.67492e-10
ENSGALG00000041577	ITGA4	580.563	2.80486	0.396117	7.0809	1.43219e-12	3.5116e-10
ENSGALG00000014127		99.0319	3.61055	0.511032	7.06522	1.60366e-12	3.7855e-10
ENSGALG00000002086	RASL10B	78.9017	3.91945	0.554825	7.06429	1.61437e-12	3.7855e-10
ENSGALG00000013356	IKBKE	140.358	3.47194	0.491495	7.06403	1.61742e-12	3.7855e-10
ENSGALG00000026499	TNFRSF25	367.79	2.55659	0.362845	7.04597	1.84175e-12	4.24621e-10
ENSGALG00000026311	C12orf75	77.4698	2.50073	0.355121	7.04192	1.89605e-12	4.30709e-10
ENSGALG00000052196		367.467	2.27528	0.325017	7.0005	2.55047e-12	5.67655e-10
ENSGALG00000003217	LITAF	75.6501	3.1166	0.445273	6.9993	2.5724e-12	5.67655e-10
ENSGALG00000005547	PIK3AP1	138.186	2.40939	0.344375	6.99643	2.62572e-12	5.71262e-10
ENSGALG00000013086	IKZF1	173.84	3.76572	0.539279	6.98287	2.89219e-12	6.20495e-10
ENSGALG00000002080	DOCK2	396.885	3.73127	0.534556	6.98014	2.94878e-12	6.2397e-10
ENSGALG00000003499	MAST3	333.024	2.19553	0.315537	6.95807	3.4496e-12	7.2008e-10
ENSGALG00000046393		90.2326	7.96535	1.1462	6.94935	3.66976e-12	7.55824e-10
ENSGALG00000010926	SPP1	44.9165	3.30636	0.476275	6.94211	3.86274e-12	7.8226e-10
ENSGALG00000039264	SLA	146.503	3.29207	0.474336	6.94037	3.91065e-12	7.8226e-10
ENSGALG00000001149	ADGRG5	57.824	4.27179	0.615624	6.93896	3.95004e-12	7.8226e-10
ENSGALG00000048310		60779.8	-2.16741	0.312935	-6.92608	4.32663e-12	8.45994e-10
ENSGALG00000001882	TNFRSF18	135.106	5.20777	0.753007	6.91597	4.64666e-12	8.97211e-10
ENSGALG00000026167	PIK3R5	317.515	3.24605	0.469734	6.91039	4.83322e-12	9.21713e-10
ENSGALG00000001189	NCF1	203.58	3.39438	0.491715	6.90314	5.08646e-12	9.58177e-10
ENSGALG00000039120	NBEAL2	1084.01	1.62805	0.237077	6.86716	6.54924e-12	1.21887e-09
ENSGALG00000013372	IL7R	154.447	3.62077	0.527392	6.86543	6.62901e-12	1.21903e-09
ENSGALG00000047316		47.5547	5.00548	0.730004	6.85678	7.04288e-12	1.2799e-09
ENSGALG00000036093	PTPN7	247.624	5.29395	0.774183	6.83812	8.02419e-12	1.44128e-09
ENSGALG00000021442	CARMIL2	85.3479	4.25594	0.623631	6.82445	8.82645e-12	1.56715e-09
ENSGALG00000012791	TBXAS1	90.8118	2.5128	0.369486	6.80081	1.04032e-11	1.82612e-09
ENSGALG00000011572	ASPG	148.203	1.84795	0.27271	6.77626	1.23323e-11	2.14042e-09
ENSGALG00000032260	IL10RA	111.726	3.57007	0.527638	6.76613	1.32271e-11	2.27021e-09
ENSGALG00000003670	MAFB	1003.77	2.34703	0.347367	6.75663	1.4124e-11	2.39751e-09
ENSGALG00000005589	SYNGR3	385.591	2.83141	0.419739	6.74563	1.5236e-11	2.55816e-09
ENSGALG00000047514		175.322	2.99624	0.444305	6.74366	1.54449e-11	2.56535e-09
ENSGALG00000034975	FUT7	50.5699	4.62505	0.687203	6.73025	1.69366e-11	2.78319e-09
ENSGALG00000041373	ARAP2	109.481	3.63323	0.540606	6.72066	1.80908e-11	2.94153e-09
ENSGALG00000039982	IRF5	185.014	2.93302	0.436518	6.71913	1.8281e-11	2.94153e-09
ENSGALG00000000558	SLC1A6	79.0359	2.22003	0.33216	6.68362	2.33112e-11	3.71225e-09
ENSGALG00000023411	CD180	47.0973	4.05892	0.607892	6.67703	2.43835e-11	3.84339e-09
ENSGALG00000003745	NECAP2	360.66	1.41492	0.212662	6.65338	2.86432e-11	4.46921e-09
ENSGALG00000053734		63.8579	3.44469	0.520924	6.61266	3.77483e-11	5.83098e-09
ENSGALG00000042321	LYN	790.085	2.27271	0.344038	6.60599	3.94866e-11	6.0391e-09
ENSGALG00000029354	GMIP	227.798	3.18642	0.483023	6.59683	4.20042e-11	6.36117e-09
ENSGALG00000008518		263.399	2.70089	0.409797	6.5908	4.37473e-11	6.56081e-09
ENSGALG00000035718	DOK1	116.05	1.97015	0.29908	6.58737	4.47684e-11	6.6494e-09
ENSGALG00000037929	BIN2	164.675	3.44969	0.523924	6.58433	4.56944e-11	6.68148e-09
ENSGALG00000040926	SAMSN1	129.085	3.45406	0.524661	6.58342	4.59739e-11	6.68148e-09
ENSGALG00000043606		130.421	2.41016	0.36615	6.58243	4.6282e-11	6.68148e-09
ENSGALG00000011426	RNASET2	647.104	1.96338	0.29837	6.58035	4.69339e-11	6.71285e-09
ENSGALG00000021079	RGS19	100.808	2.87391	0.437008	6.57635	4.82145e-11	6.83274e-09
ENSGALG00000040351	ACAP1	92.0568	4.36668	0.664421	6.57216	4.95895e-11	6.96372e-09
ENSGALG00000012830	IRF4	99.1219	4.74855	0.723264	6.56544	5.18797e-11	7.2197e-09
ENSGALG00000029077	CBL	791.694	1.26934	0.193387	6.56372	5.24801e-11	7.23803e-09
ENSGALG00000002192	PTPRC	1351.32	3.63337	0.554852	6.54836	5.81741e-11	7.95235e-09
ENSGALG00000037031		148.178	1.95654	0.299625	6.52995	6.57896e-11	8.91449e-09
ENSGALG00000015362	TRAT1	73.5347	5.87076	0.900547	6.5191	7.07285e-11	9.50038e-09
ENSGALG00000050332		174.09	3.21034	0.492758	6.51505	7.2664e-11	9.67621e-09
ENSGALG00000016986	LCP1	1808.68	3.60678	0.554908	6.49979	8.04326e-11	1.06192e-08
ENSGALG00000038559	CD8A	58.9454	4.73589	0.730763	6.48075	9.12657e-11	1.19473e-08
ENSGALG00000024490		39.7502	5.17145	0.79817	6.47913	9.22536e-11	1.19751e-08
ENSGALG00000015166	GCNT1	43.9043	3.58006	0.553576	6.46715	9.98676e-11	1.28555e-08
ENSGALG00000003313		295.481	1.61202	0.250107	6.4453	1.15372e-10	1.47285e-08
ENSGALG00000003349	PLEKHA2	168.955	2.16532	0.339558	6.37687	1.8074e-10	2.28843e-08
ENSGALG00000015474	CD80	154.52	2.68733	0.421943	6.36895	1.90327e-10	2.39023e-08
ENSGALG00000002549	RGS1	50.8457	4.78277	0.75264	6.35466	2.08892e-10	2.60223e-08
ENSGALG00000004901	CORO1C	1706.86	2.09593	0.330532	6.34109	2.2815e-10	2.81939e-08
ENSGALG00000031794		82.9884	2.46518	0.389296	6.3324	2.41373e-10	2.95912e-08
ENSGALG00000043372	RUNX3	82.2822	5.01284	0.793198	6.31978	2.6194e-10	3.17569e-08
ENSGALG00000053321	DOK2	48.8081	3.29642	0.521663	6.31906	2.63151e-10	3.17569e-08
ENSGALG00000010156	DOCK8	366.679	3.16652	0.503311	6.29138	3.14647e-10	3.75639e-08
ENSGALG00000052552		85.1515	2.9724	0.47251	6.29065	3.16133e-10	3.75639e-08
ENSGALG00000014750		66.9962	4.60056	0.735105	6.25837	3.89025e-10	4.58722e-08
ENSGALG00000011488	CMTM7	373.21	1.98033	0.316985	6.24739	4.17356e-10	4.88402e-08
ENSGALG00000053788	TNFSF8	61.949	6.8451	1.09693	6.24025	4.36885e-10	5.07411e-08
ENSGALG00000020331		66.8848	4.48553	0.719051	6.23812	4.42851e-10	5.10501e-08
ENSGALG00000004111	GPR174	55.0076	4.10555	0.660036	6.22019	4.96553e-10	5.68168e-08
ENSGALG00000012357	CXCR4	96.0483	2.26143	0.363984	6.21299	5.19868e-10	5.90471e-08
ENSGALG00000033087	STAT4	163.703	4.47787	0.723615	6.18819	6.08583e-10	6.86189e-08
ENSGALG00000048646		38.3842	4.35978	0.705844	6.1767	6.54554e-10	7.32673e-08
ENSGALG00000027777	CNN2	226.543	2.63827	0.42786	6.1662	6.99493e-10	7.77343e-08
ENSGALG00000025946	MOB3C	147.42	1.80462	0.293247	6.15395	7.5578e-10	8.33896e-08
ENSGALG00000001889	CARD9	112.432	1.82493	0.298009	6.12375	9.13968e-10	1.00128e-07
ENSGALG00000010338	CXCL13L2	32.0223	5.11231	0.835029	6.12231	9.22275e-10	1.00327e-07
ENSGALG00000029485		106.362	2.38199	0.389986	6.10789	1.00958e-09	1.09056e-07
ENSGALG00000043064	EXFABP	727.821	3.79073	0.62275	6.08709	1.14984e-09	1.23344e-07
ENSGALG00000001894		42.3284	4.23231	0.69594	6.08143	1.19117e-09	1.26897e-07
ENSGALG00000039327	VAV3	214.138	2.0548	0.338111	6.07729	1.22228e-09	1.29318e-07
ENSGALG00000032763	MECR	224.006	1.79621	0.29565	6.07547	1.23622e-09	1.29904e-07
ENSGALG00000036942	KCNA3	46.287	5.9973	0.987758	6.07163	1.2662e-09	1.32155e-07
ENSGALG00000010595	GPR65	132.068	2.9492	0.485845	6.07024	1.27721e-09	1.32409e-07
ENSGALG00000043016		63.0054	5.64986	0.930956	6.06889	1.28801e-09	1.32639e-07
ENSGALG00000031325	TGFB1	590.399	1.47866	0.243716	6.06713	1.30216e-09	1.33208e-07
ENSGALG00000049402		166.762	2.75416	0.454379	6.06136	1.34977e-09	1.3717e-07
ENSGALG00000043947		40.0494	4.95713	0.818707	6.05483	1.40562e-09	1.41913e-07
ENSGALG00000033090	VDR	50.1746	2.67715	0.443765	6.03281	1.6113e-09	1.61622e-07
ENSGALG00000039708		54.4197	2.68416	0.448981	5.97834	2.25419e-09	2.24648e-07
ENSGALG00000053601	LPXN	125.701	3.60177	0.604891	5.95441	2.61016e-09	2.58456e-07
ENSGALG00000029857		164.114	2.69504	0.453013	5.94915	2.69541e-09	2.65198e-07
ENSGALG00000039682	HCLS1	283.011	3.25992	0.548624	5.942	2.81564e-09	2.75273e-07
ENSGALG00000027961	PCASP2	155.948	4.43996	0.747449	5.94015	2.84755e-09	2.76642e-07
ENSGALG00000044449	LAG3	43.0386	5.89079	0.992853	5.9332	2.97092e-09	2.86824e-07
ENSGALG00000012056	GRAP2	104.557	4.56156	0.769054	5.9314	3.00364e-09	2.88181e-07
ENSGALG00000014688	ZYX	1007.42	1.7172	0.289868	5.92407	3.14071e-09	2.99472e-07
ENSGALG00000047864		174.673	2.25408	0.380747	5.92015	3.21653e-09	3.04821e-07
ENSGALG00000027407		37.2709	4.8589	0.821001	5.91825	3.25376e-09	3.06468e-07
ENSGALG00000033557	CTSH	496.664	2.09104	0.353717	5.91162	3.38755e-09	3.17136e-07
ENSGALG00000051776		4117.89	1.56468	0.2649	5.90668	3.49075e-09	3.24829e-07
ENSGALG00000004336	INPPL1	47.0254	4.66657	0.790372	5.90428	3.54195e-09	3.2762e-07
ENSGALG00000007511	ITGB2	686.489	3.54	0.602663	5.87392	4.25607e-09	3.9133e-07
ENSGALG00000016564	PTK2B	128.075	4.22962	0.720722	5.8686	4.39499e-09	4.01713e-07
ENSGALG00000054799	SPIC	67.0778	6.94308	1.18343	5.8669	4.44022e-09	4.03459e-07
ENSGALG00000007713	CD300LG	148.058	3.53246	0.602907	5.85905	4.65536e-09	4.20132e-07
ENSGALG00000037611		95.3191	2.50556	0.427699	5.85824	4.6781e-09	4.20132e-07
ENSGALG00000006318	IL21R	63.8337	6.48345	1.10768	5.8532	4.82218e-09	4.30567e-07
ENSGALG00000036686	PLTP	113.38	1.79561	0.307007	5.84875	4.9528e-09	4.38511e-07
ENSGALG00000035842	SLC37A2	107.687	2.0877	0.356979	5.84824	4.96791e-09	4.38511e-07
ENSGALG00000022696		125.231	2.01386	0.34566	5.82612	5.673e-09	4.97903e-07
ENSGALG00000000529	LIMD2	224.256	2.74271	0.470927	5.82406	5.74345e-09	5.01238e-07
ENSGALG00000004252		77.4907	3.56618	0.612741	5.82005	5.88316e-09	5.10546e-07
ENSGALG00000039080	CD44	709.566	2.54257	0.437273	5.81459	6.07818e-09	5.24523e-07
ENSGALG00000049068	ZNF831	43.2398	5.88971	1.01483	5.80365	6.48883e-09	5.5685e-07
ENSGALG00000000775	CTSS	1951.7	2.45205	0.42265	5.80161	6.56801e-09	5.6053e-07
ENSGALG00000044525	NFKBIE	71.4721	2.80832	0.484385	5.79771	6.72273e-09	5.70583e-07
ENSGALG00000012421	ARHGAP15	284.67	3.43436	0.593401	5.78759	7.14049e-09	6.02727e-07
ENSGALG00000001373	TRAF3IP3	183.71	3.29592	0.573803	5.74398	9.24747e-09	7.76335e-07
ENSGALG00000039741	TNFRSF8	40.7924	4.78391	0.833712	5.73808	9.5754e-09	7.9952e-07
ENSGALG00000030008	HHEX	362.374	1.37622	0.239921	5.73613	9.68651e-09	8.04449e-07
ENSGALG00000019231	CD200R1	49.0431	2.97702	0.519456	5.73103	9.98205e-09	8.2456e-07
ENSGALG00000036807	NOD1	179.557	1.82861	0.319361	5.72585	1.02915e-08	8.45603e-07
ENSGALG00000029669	C1QC	560.731	2.90721	0.508204	5.72056	1.06173e-08	8.67752e-07
ENSGALG00000008447	SH2D1A	56.5729	7.30625	1.27938	5.71077	1.12469e-08	9.12808e-07
ENSGALG00000008756	PLEK	214.138	1.95225	0.341891	5.71016	1.12867e-08	9.12808e-07
ENSGALG00000000466	LCK	138.861	4.3913	0.769375	5.70762	1.14564e-08	9.21704e-07
ENSGALG00000030602	ADAM33	591.038	1.44962	0.254266	5.7012	1.18969e-08	9.52182e-07
ENSGALG00000009520	MARCH1	220.319	2.01403	0.353531	5.6969	1.22008e-08	9.71472e-07
ENSGALG00000011241	RFTN1	288.677	2.50889	0.442745	5.66667	1.45598e-08	1.15336e-06
ENSGALG00000010237	NPC2	783.583	1.04301	0.184692	5.64729	1.62997e-08	1.2846e-06
ENSGALG00000021395		890.561	2.11546	0.374672	5.64618	1.64056e-08	1.28638e-06
ENSGALG00000033171	TGM4	97.6377	3.94185	0.698641	5.64217	1.67922e-08	1.31005e-06
ENSGALG00000011889		53.2766	2.52812	0.448487	5.63701	1.73029e-08	1.3431e-06
ENSGALG00000005809	SEPTIN2	180.537	2.50028	0.44383	5.63341	1.76677e-08	1.36457e-06
ENSGALG00000003319	ADAP2	166.633	2.55045	0.453186	5.62783	1.82495e-08	1.40248e-06
ENSGALG00000027587		44.3722	2.60497	0.463801	5.61656	1.94797e-08	1.48962e-06
ENSGALG00000028506	NHSL2	465.728	1.43617	0.255942	5.61129	2.00824e-08	1.52814e-06
ENSGALG00000046632		41.1678	8.70108	1.55244	5.60476	2.08543e-08	1.5791e-06
ENSGALG00000004398	CARD11	299.481	2.53468	0.452993	5.5954	2.20109e-08	1.65855e-06
ENSGALG00000007093	CYTH1	1017.47	1.34332	0.24311	5.52557	3.28411e-08	2.46261e-06
ENSGALG00000014355	STIM2	289.698	1.32648	0.240173	5.52299	3.33272e-08	2.48698e-06
ENSGALG00000034493	DCLK3	115.468	2.02336	0.367452	5.50645	3.66134e-08	2.71907e-06
ENSGALG00000029768	PTGDR	82.9048	2.13298	0.387447	5.50522	3.68705e-08	2.72507e-06
ENSGALG00000038782	ZC3H12D	60.8325	3.03291	0.553698	5.47754	4.31277e-08	3.17235e-06
ENSGALG00000016693	CSF2RA	276.846	3.21809	0.588014	5.4728	4.42969e-08	3.24291e-06
ENSGALG00000052537		75.6617	2.84418	0.520356	5.46585	4.60706e-08	3.35685e-06
ENSGALG00000016463	FAM49A	938.75	1.43304	0.262444	5.46036	4.75173e-08	3.44601e-06
ENSGALG00000040621	IL18R1	277.926	3.78508	0.693801	5.45557	4.88148e-08	3.51292e-06
ENSGALG00000035498	INPP5D	730.352	2.05773	0.377199	5.45528	4.88948e-08	3.51292e-06
ENSGALG00000013189	LPCAT1	105.185	1.58356	0.290806	5.4454	5.16881e-08	3.68358e-06
ENSGALG00000002583	PIK3CD	523.215	1.79986	0.330541	5.4452	5.17471e-08	3.68358e-06
ENSGALG00000014944	GCNT4	80.7089	3.30289	0.610619	5.40908	6.33493e-08	4.48879e-06
ENSGALG00000003354	KCNH4	31.3132	3.11632	0.576669	5.40401	6.5169e-08	4.59664e-06
ENSGALG00000007186	TMEM268	105.414	3.19202	0.590875	5.40219	6.5831e-08	4.62224e-06
ENSGALG00000038494	CMIP	246.711	1.3949	0.25827	5.40093	6.62973e-08	4.63391e-06
ENSGALG00000030007		142.02	3.71089	0.691016	5.3702	7.865e-08	5.47255e-06
ENSGALG00000016728	RP2	400.485	1.55197	0.290009	5.35145	8.72505e-08	6.04376e-06
ENSGALG00000041978	K123	113.835	4.05232	0.757431	5.35008	8.79151e-08	6.06261e-06
ENSGALG00000008666	CTLA4	28.0622	6.28161	1.17467	5.34755	8.91547e-08	6.12077e-06
ENSGALG00000048321		71.127	2.22656	0.417829	5.32889	9.88151e-08	6.75397e-06
ENSGALG00000028810	CHCHD10	1259.85	-1.18081	0.222268	-5.31256	1.08094e-07	7.35563e-06
ENSGALG00000029502	CLIC2	1063.51	1.55497	0.293147	5.30441	1.1304e-07	7.65848e-06
ENSGALG00000013232	RHBG	81.8981	1.67617	0.316834	5.29036	1.22077e-07	8.23462e-06
ENSGALG00000007650	SLC9A3R1	213.139	2.34118	0.443136	5.28322	1.26936e-07	8.49615e-06
ENSGALG00000011222	IL12RB2	42.5726	3.23648	0.612617	5.28304	1.27054e-07	8.49615e-06
ENSGALG00000050717		654.041	1.88513	0.356902	5.28192	1.27836e-07	8.51154e-06
ENSGALG00000038313	EFHD2	21.1951	3.60112	0.683123	5.27155	1.35276e-07	8.96825e-06
ENSGALG00000010806	RIN3	202.858	1.55574	0.29518	5.27049	1.36063e-07	8.98189e-06
ENSGALG00000027247	EOMES	26.7327	5.59617	1.06247	5.26711	1.38586e-07	9.10951e-06
ENSGALG00000020927	ARPC5	1168.52	1.40769	0.267698	5.25849	1.45245e-07	9.50679e-06
ENSGALG00000000736	MATK	57.2906	3.07022	0.583976	5.25744	1.46073e-07	9.52063e-06
ENSGALG00000038943	RASSF5	252.109	3.66742	0.697876	5.25511	1.47933e-07	9.60138e-06
ENSGALG00000003433	DPEP2	254.87	2.06048	0.392288	5.25247	1.50077e-07	9.69973e-06
ENSGALG00000027165	RNASE4	981.012	3.46188	0.659437	5.24975	1.52306e-07	9.80278e-06
ENSGALG00000016261	CYBB	172.479	3.49086	0.665358	5.2466	1.54935e-07	9.93063e-06
ENSGALG00000025851	GPRIN3	152.903	1.52788	0.291314	5.2448	1.56452e-07	9.98643e-06
ENSGALG00000045940		38.4738	2.91936	0.558159	5.23033	1.69204e-07	1.0756e-05
ENSGALG00000053408		995.046	1.92853	0.368982	5.22661	1.72644e-07	1.09296e-05
ENSGALG00000003820	ARPC3	627.89	1.33484	0.256044	5.21334	1.85474e-07	1.1694e-05
ENSGALG00000014011	LRMP	76.7485	2.19237	0.421631	5.19973	1.9958e-07	1.25322e-05
ENSGALG00000031862	BCL11B	40.9496	4.31422	0.830287	5.19606	2.03554e-07	1.273e-05
ENSGALG00000008346	CASP18	101.957	2.53163	0.487357	5.19461	2.05148e-07	1.27383e-05
ENSGALG00000023355	TMEM154	37.049	3.90924	0.752582	5.19444	2.05336e-07	1.27383e-05
ENSGALG00000016881	GPR183	111.043	1.98305	0.38365	5.1689	2.35482e-07	1.45263e-05
ENSGALG00000050637		31.4666	3.14312	0.608135	5.16845	2.36039e-07	1.45263e-05
ENSGALG00000008759	LAMP3	97.7434	4.0481	0.785897	5.15094	2.59189e-07	1.58877e-05
ENSGALG00000026092		55.989	2.36885	0.460009	5.14956	2.61096e-07	1.59413e-05
ENSGALG00000008722	MCOLN2	26.4297	3.79704	0.737634	5.1476	2.63844e-07	1.60457e-05
ENSGALG00000011738	ARHGDIB	834.935	1.51644	0.294977	5.14088	2.73452e-07	1.65648e-05
ENSGALG00000026383	TMSB4X	5294.32	1.66673	0.3246	5.13473	2.82543e-07	1.70486e-05
ENSGALG00000033941	RORC	59.2058	3.3267	0.64864	5.12873	2.91699e-07	1.75326e-05
ENSGALG00000023781	TREM-A1	95.4359	1.88388	0.368331	5.11465	3.1432e-07	1.8819e-05
ENSGALG00000003113	RGS14	206.4	2.15099	0.420987	5.1094	3.23186e-07	1.92751e-05
ENSGALG00000022750	GPR18	28.4132	4.68103	0.918341	5.09727	3.44595e-07	2.04126e-05
ENSGALG00000033507		213.74	1.4954	0.293382	5.0971	3.44901e-07	2.04126e-05
ENSGALG00000046032	CD83	258.971	3.39753	0.666734	5.09578	3.47316e-07	2.04771e-05
ENSGALG00000045596		22.6379	4.60538	0.906294	5.08155	3.74367e-07	2.19816e-05
ENSGALG00000052571		16.4547	7.37872	1.45225	5.08088	3.75681e-07	2.19816e-05
ENSGALG00000017447	OSTF1	774.991	1.24528	0.245364	5.07524	3.87004e-07	2.25587e-05
ENSGALG00000006415	CD40LG	30.301	7.28855	1.43723	5.07124	3.95236e-07	2.29519e-05
ENSGALG00000004266	TNFAIP8L1	107.875	2.26559	0.447226	5.06587	4.06546e-07	2.35203e-05
ENSGALG00000048508		19.405	4.09964	0.81076	5.05654	4.26931e-07	2.45469e-05
ENSGALG00000041101	GALNT6	61.938	3.52281	0.696716	5.0563	4.2747e-07	2.45469e-05
ENSGALG00000032588	ARPC1B	765.461	1.93941	0.383637	5.05533	4.29646e-07	2.45806e-05
ENSGALG00000006443	MADPRT1	46.5984	3.19272	0.632668	5.04644	4.50108e-07	2.56041e-05
ENSGALG00000007579	APBB1IP	218.306	2.40737	0.477072	5.04613	4.50852e-07	2.56041e-05
ENSGALG00000012801	LY86	1067.6	1.42648	0.283144	5.03801	4.70407e-07	2.66168e-05
ENSGALG00000006352	CH25H	54.3394	2.44717	0.486295	5.03227	4.84712e-07	2.73261e-05
ENSGALG00000005473	PNAT3	191.411	1.86679	0.371391	5.02647	4.99591e-07	2.80625e-05
ENSGALG00000039140	CD14	42.4053	2.63797	0.526356	5.01175	5.39368e-07	3.0187e-05
ENSGALG00000040561	GPR171	41.266	3.16189	0.632102	5.00219	5.6682e-07	3.16089e-05
ENSGALG00000051766		210.362	3.0815	0.616537	4.99808	5.79051e-07	3.21748e-05
ENSGALG00000031637	ICOSLG	185.274	2.05316	0.41244	4.97808	6.42196e-07	3.55555e-05
ENSGALG00000000424	BNAS2	676.619	1.47887	0.297567	4.96985	6.70031e-07	3.69641e-05
ENSGALG00000006992	MMP9	41.4576	2.38683	0.480482	4.96757	6.77977e-07	3.72019e-05
ENSGALG00000002234	UNC13D	133.886	1.9187	0.386271	4.96723	6.79156e-07	3.72019e-05
ENSGALG00000037223		28.8165	7.2155	1.45389	4.96288	6.94563e-07	3.79114e-05
ENSGALG00000015441	CD247	205.714	3.08457	0.622235	4.95724	7.15007e-07	3.88898e-05
ENSGALG00000040549	HTR7	39.1939	2.07164	0.41867	4.94816	7.492e-07	4.06066e-05
ENSGALG00000043570	SGK3	462.397	1.48848	0.30086	4.9474	7.52125e-07	4.06227e-05
ENSGALG00000023541	SPHK1	198.261	1.3105	0.265292	4.93983	7.81911e-07	4.20842e-05
ENSGALG00000044480	IL13RA1	160.253	1.53548	0.311033	4.9367	7.94575e-07	4.26173e-05
ENSGALG00000029270	GATA3	44.9151	2.88062	0.584152	4.93128	8.16913e-07	4.36639e-05
ENSGALG00000007123		44.6788	2.77717	0.563839	4.92546	8.41611e-07	4.4679e-05
ENSGALG00000014585		777.505	3.75897	0.763173	4.92544	8.4169e-07	4.4679e-05
ENSGALG00000008667	DSTN	2991.11	1.23619	0.251154	4.92202	8.56537e-07	4.53114e-05
ENSGALG00000013741	SYTL3	45.0293	3.24028	0.6591	4.91622	8.82319e-07	4.6516e-05
ENSGALG00000000251	CD79B	86.7092	2.38042	0.48512	4.90688	9.25379e-07	4.86202e-05
ENSGALG00000003185	SCPEP1	807.537	1.54549	0.315425	4.89969	9.59881e-07	5.0262e-05
ENSGALG00000004614	NPL	792.982	1.65146	0.337137	4.89849	9.65779e-07	5.04e-05
ENSGALG00000008985	SRI	411.307	1.52766	0.312264	4.8922	9.97152e-07	5.1856e-05
ENSGALG00000038000	CX3CR1	26.5235	4.34654	0.888579	4.89156	1.00039e-06	5.1856e-05
ENSGALG00000014821	THEMIS	29.5317	6.36106	1.30102	4.88927	1.01211e-06	5.22878e-05
ENSGALG00000031533		39.5104	2.66508	0.546415	4.87739	1.07497e-06	5.53501e-05
ENSGALG00000041298		160.494	2.37975	0.488997	4.8666	1.13537e-06	5.82661e-05
ENSGALG00000008669	CD28	88.9915	3.84569	0.793565	4.8461	1.25914e-06	6.44036e-05
ENSGALG00000008744	MCF2L2	245.897	1.7333	0.359161	4.82595	1.39338e-06	7.10347e-05
ENSGALG00000003837	ADCY7	127.391	2.62857	0.544755	4.82523	1.39838e-06	7.10553e-05
ENSGALG00000045607	CXCL13	10.699	6.75779	1.40225	4.81925	1.441e-06	7.29807e-05
ENSGALG00000000374	RNPEP	241.196	1.19108	0.247268	4.81694	1.45778e-06	7.35893e-05
ENSGALG00000013747	TAGAP	182.113	3.08816	0.641739	4.81218	1.49294e-06	7.51188e-05
ENSGALG00000003857		14.1279	7.15899	1.48892	4.80816	1.52324e-06	7.63947e-05
ENSGALG00000015902	CD8B	32.2773	3.82762	0.796395	4.80618	1.53839e-06	7.69047e-05
ENSGALG00000006511	BCL2A1	121.909	2.49378	0.519304	4.80216	1.56964e-06	7.82137e-05
ENSGALG00000047283		448.046	2.49018	0.519222	4.796	1.61868e-06	8.03981e-05
ENSGALG00000009864	TRAF5	142.045	3.00314	0.62706	4.78923	1.6742e-06	8.28891e-05
ENSGALG00000043587	CCDC88A	264.693	1.30561	0.272793	4.78608	1.70073e-06	8.39337e-05
ENSGALG00000008355	CASP8	140.379	1.53484	0.320757	4.78503	1.70958e-06	8.41014e-05
ENSGALG00000007217	BEST1	21.0657	3.01467	0.630576	4.78082	1.74579e-06	8.56103e-05
ENSGALG00000014561	PTPN6	587.66	2.5188	0.526941	4.78003	1.75266e-06	8.5675e-05
ENSGALG00000001462	ADORA3	17.9221	5.61137	1.17412	4.77921	1.75981e-06	8.57533e-05
ENSGALG00000010068	KCNK17	23.0682	3.42156	0.716158	4.77766	1.77348e-06	8.61478e-05
ENSGALG00000010702	ADSS	436.954	1.18845	0.248887	4.77506	1.7965e-06	8.68019e-05
ENSGALG00000003412		772.571	1.26433	0.264787	4.77488	1.79819e-06	8.68019e-05
ENSGALG00000053964		91.0257	3.04154	0.637222	4.77313	1.81385e-06	8.72853e-05
ENSGALG00000050324		23.5532	6.01804	1.26108	4.77213	1.82292e-06	8.74491e-05
ENSGALG00000037943	PRKCB	197.323	2.71524	0.569134	4.77083	1.83466e-06	8.77398e-05
ENSGALG00000001571	MYO1F	563.895	3.18969	0.671574	4.74958	2.03844e-06	9.71845e-05
ENSGALG00000037826		21.6476	3.80384	0.801455	4.74616	2.07311e-06	9.85334e-05
ENSGALG00000014878	MAN1A1	261.51	1.5521	0.3271	4.74504	2.0847e-06	9.87801e-05
ENSGALG00000012159	ACTR3	1024.56	1.24234	0.262075	4.74041	2.13287e-06	0.000100754
ENSGALG00000046559		59.8064	3.12294	0.659346	4.73642	2.17532e-06	0.000102445
ENSGALG00000051212		17.81	3.96135	0.83772	4.72873	2.25933e-06	0.000106078
ENSGALG00000045581		121.389	2.83643	0.601584	4.71494	2.41788e-06	0.000113179
ENSGALG00000003863	P2RX7	494.405	2.18018	0.463031	4.7085	2.49541e-06	0.000116266
ENSGALG00000037521	PRCP	536.199	1.3686	0.290683	4.70822	2.49888e-06	0.000116266
ENSGALG00000044874		187.023	2.03052	0.431519	4.70551	2.53237e-06	0.000116931
ENSGALG00000008930	B3GNT2	141.988	1.44434	0.306963	4.70526	2.53547e-06	0.000116931
ENSGALG00000011872		162.552	1.83084	0.389187	4.70428	2.54761e-06	0.000116931
ENSGALG00000007522		267.602	1.35218	0.287444	4.70415	2.54929e-06	0.000116931
ENSGALG00000020575	ERMN	19.942	3.69076	0.784599	4.70401	2.55103e-06	0.000116931
ENSGALG00000008409	GSTO1	265.052	1.70985	0.363922	4.6984	2.62206e-06	0.000119831
ENSGALG00000006453	TF	371.615	2.26216	0.48162	4.69698	2.64034e-06	0.000120311
ENSGALG00000002615	DEF6	424.421	1.73776	0.370142	4.69485	2.66803e-06	0.000121215
ENSGALG00000003717	MYO9B	855.355	1.35398	0.288745	4.68918	2.743e-06	0.000124255
ENSGALG00000034294	ATP6V0D2	230.58	3.24309	0.6924	4.68384	2.8155e-06	0.000127167
ENSGALG00000012015	NDST4	21.1411	5.87136	1.25443	4.68051	2.86168e-06	0.000128876
ENSGALG00000008660	CST7	22.5326	4.59282	0.982416	4.67503	2.93914e-06	0.000131979
ENSGALG00000038636	LAPTM5	883.729	2.70452	0.580474	4.65916	3.17501e-06	0.000142158
ENSGALG00000027789	RAB37	34.7769	3.39994	0.730309	4.65548	3.2323e-06	0.000144304
ENSGALG00000040002		45.6024	3.43108	0.737388	4.65301	3.27117e-06	0.000145619
ENSGALG00000000783	PTAFR	228.844	2.23723	0.481092	4.65032	3.31418e-06	0.00014711
ENSGALG00000049589		16.7845	7.40662	1.59365	4.64758	3.35846e-06	0.000148275
ENSGALG00000035645	GNAI2	1350.08	1.0176	0.218996	4.64668	3.37324e-06	0.000148275
ENSGALG00000000154	DENND2D	70.2738	2.63931	0.568036	4.64638	3.37804e-06	0.000148275
ENSGALG00000027305	SKAP1	38.1771	3.72532	0.801777	4.64634	3.37884e-06	0.000148275
ENSGALG00000016734	SLC9A7	115.219	1.43674	0.309636	4.6401	3.48233e-06	0.000152384
ENSGALG00000000678	CITED4	230.418	1.51694	0.32699	4.6391	3.49926e-06	0.000152692
ENSGALG00000049536		38.2938	4.23339	0.91295	4.63705	3.53422e-06	0.000153783
ENSGALG00000050946		47.301	3.032	0.653971	4.63629	3.54714e-06	0.000153912
ENSGALG00000010125	CSGALNACT1	72.5321	2.11138	0.456652	4.6236	3.77132e-06	0.000163181
ENSGALG00000006900		34.3733	2.49767	0.542136	4.60708	4.08357e-06	0.000176198
ENSGALG00000002525	RASGEF1A	315.231	1.66323	0.36244	4.58897	4.45441e-06	0.000191507
ENSGALG00000045021		60.4957	3.10417	0.67657	4.5881	4.47301e-06	0.000191507
ENSGALG00000005820	RNF130	462.277	1.19849	0.261224	4.58798	4.47557e-06	0.000191507
ENSGALG00000001091		54.4147	2.5408	0.554211	4.58454	4.54991e-06	0.00019415
ENSGALG00000002576	ASL2	173.154	1.93529	0.422475	4.58083	4.63139e-06	0.000197083
ENSGALG00000027786	SOCS3	230.935	1.71304	0.374148	4.57851	4.68299e-06	0.000198397
ENSGALG00000006939	PFKP	629.075	1.14447	0.249978	4.57829	4.68797e-06	0.000198397
ENSGALG00000029367	CYBA	287.446	1.25084	0.273494	4.57356	4.79517e-06	0.000201828
ENSGALG00000011735	XCR1	23.3051	5.425	1.18755	4.56823	4.91851e-06	0.000206457
ENSGALG00000002383	CD72AG	20.2687	4.45751	0.976669	4.56399	5.01905e-06	0.000210106
ENSGALG00000001564	ATP2A3	505.379	1.52368	0.334227	4.55883	5.14382e-06	0.000214748
ENSGALG00000039084	EVI2A	137.146	3.07528	0.674846	4.55701	5.18868e-06	0.000216037
ENSGALG00000029027	SEPTIN12	44.4267	2.48131	0.544579	4.55638	5.20428e-06	0.000216103
ENSGALG00000031960	LEF1	69.3616	2.49958	0.549367	4.54994	5.36624e-06	0.000222231
ENSGALG00000005845	SLC7A5	539.304	1.55552	0.34204	4.54777	5.42169e-06	0.000223927
ENSGALG00000036294	CAP1	1448.97	1.13617	0.250043	4.54389	5.52246e-06	0.000227481
ENSGALG00000013409		60.8655	2.32861	0.512607	4.54267	5.5547e-06	0.000228201
ENSGALG00000015461		38.5953	4.23659	0.936689	4.52294	6.09866e-06	0.000249883
ENSGALG00000000225	MGAT4C	56.8185	1.81362	0.401164	4.52091	6.15757e-06	0.00025163
ENSGALG00000030179		273.464	1.32833	0.294006	4.51805	6.24132e-06	0.000253839
ENSGALG00000006973	BLNK	134.322	1.64441	0.363973	4.51794	6.24451e-06	0.000253839
ENSGALG00000011203	HPSE	104.191	3.1499	0.697845	4.51375	6.36906e-06	0.000258223
ENSGALG00000044505		26.0295	3.35059	0.744005	4.50345	6.68605e-06	0.000270365
ENSGALG00000044661		856.563	1.96756	0.437318	4.49914	6.82279e-06	0.000275174
ENSGALG00000017302	SLCO2B1	720.401	1.25877	0.280152	4.49319	7.01657e-06	0.000282253
ENSGALG00000017485	TLR1A	14.0509	6.16938	1.37414	4.48962	7.13509e-06	0.000286275
ENSGALG00000012472	IL2RB	117.256	3.19211	0.712175	4.4822	7.38774e-06	0.000295644
ENSGALG00000016661	BLK	58.1749	2.98903	0.66793	4.47506	7.63899e-06	0.000304122
ENSGALG00000003106	TOX2	47.4346	2.85753	0.639271	4.46999	7.82243e-06	0.000310625
ENSGALG00000032041		23.6905	3.21252	0.719292	4.46623	7.96112e-06	0.000315322
ENSGALG00000021569	C1QA	519.804	2.4483	0.548759	4.46153	8.13775e-06	0.000321493
ENSGALG00000008638	MMR1L3	202.822	1.86855	0.418944	4.46015	8.19027e-06	0.000322743
ENSGALG00000053549	ADAM8	26.1049	2.56291	0.574786	4.45889	8.23864e-06	0.000323822
ENSGALG00000039145	CA8	193.169	-1.14748	0.257417	-4.45767	8.28572e-06	0.000324846
ENSGALG00000009621	ACTB	12023.9	1.58426	0.355536	4.45598	8.35103e-06	0.000326578
ENSGALG00000003792	FYB	211.784	2.87249	0.644779	4.455	8.38925e-06	0.000327244
ENSGALG00000014984	F2RL1	21.2044	2.68597	0.603421	4.45124	8.53761e-06	0.000332193
ENSGALG00000005481	ARHGEF3	445.039	1.45615	0.32909	4.42477	9.65437e-06	0.000374701
ENSGALG00000016590	TLR7	251.299	2.53954	0.57449	4.42051	9.84681e-06	0.000381212
ENSGALG00000008997	STEAP4	34.3486	3.47357	0.78648	4.4166	1.00265e-05	0.000387197
ENSGALG00000014857		75.622	1.59769	0.361918	4.41451	1.01237e-05	0.000389978
ENSGALG00000021451		13.8324	4.2012	0.952816	4.40925	1.03729e-05	0.000398581
ENSGALG00000030270	CD1C	42.477	3.05019	0.691965	4.40801	1.04323e-05	0.000399869
ENSGALG00000006795	ABCG4	28.8526	3.26071	0.741258	4.39889	1.08804e-05	0.000416015
ENSGALG00000028284	PTX3	63.2169	4.1116	0.935156	4.3967	1.09907e-05	0.000419193
ENSGALG00000015346	NFKBIZ	306.017	1.17046	0.266808	4.3869	1.14977e-05	0.000436375
ENSGALG00000033226	FAM107B	382.79	1.89073	0.432981	4.36677	1.261e-05	0.000477418
ENSGALG00000016022	RUNX1	74.7562	2.42471	0.555675	4.36355	1.27972e-05	0.000483319
ENSGALG00000000802	DHODH	124.057	1.21638	0.278944	4.36066	1.29673e-05	0.000488551
ENSGALG00000014877	EMB	140.729	1.72305	0.396652	4.34398	1.39922e-05	0.000525883
ENSGALG00000009422	RGS10	333.443	1.80167	0.415262	4.33863	1.43372e-05	0.000537541
ENSGALG00000015630	EDIL3	241.188	-1.85169	0.428432	-4.32203	1.54601e-05	0.000578236
ENSGALG00000001115	MMEL1	100.857	-2.0444	0.473922	-4.31379	1.60477e-05	0.000598765
ENSGALG00000001749	ACSBG2	1762.52	1.80433	0.418568	4.31072	1.62722e-05	0.000605679
ENSGALG00000016969		71.4191	2.69513	0.625868	4.30623	1.6606e-05	0.000616619
ENSGALG00000052624		9.73723	6.62065	1.5402	4.29856	1.71911e-05	0.000636812
ENSGALG00000012454	CYTH4	177.962	2.45324	0.571004	4.29636	1.73625e-05	0.000641623
ENSGALG00000010793	SLC24A4	21.5267	2.82157	0.657139	4.29371	1.75708e-05	0.000647771
ENSGALG00000050375		39.3963	2.00102	0.466453	4.28986	1.78785e-05	0.000657545
ENSGALG00000035726	FLT3	21.959	4.9071	1.1447	4.28679	1.81274e-05	0.000665117
ENSGALG00000021273	TMPRSS13	46.9491	2.87331	0.670888	4.28285	1.84513e-05	0.000675394
ENSGALG00000049755	IL22RA2	19.0906	3.80925	0.890619	4.27708	1.89359e-05	0.000691496
ENSGALG00000025738	RHOU	891.823	-1.2089	0.282872	-4.27368	1.92276e-05	0.000700493
ENSGALG00000028924	S100A16	116.094	1.51094	0.354201	4.26578	1.99208e-05	0.000724041
ENSGALG00000008257	MERTK	566.56	1.31997	0.309805	4.26066	2.03826e-05	0.000739083
ENSGALG00000030005	IGSF1	58.6661	3.63559	0.853866	4.2578	2.06449e-05	0.000746423
ENSGALG00000010223		20.4345	4.80672	1.12903	4.2574	2.06816e-05	0.000746423
ENSGALG00000012061		71.0882	1.9771	0.464488	4.25651	2.07646e-05	0.000747672
ENSGALG00000025948		58.9929	2.74127	0.644651	4.25233	2.11557e-05	0.000759185
ENSGALG00000000795	MFSD12	69.5061	1.37136	0.322517	4.25205	2.11827e-05	0.000759185
ENSGALG00000053046		24962.8	-1.18389	0.278843	-4.24573	2.17881e-05	0.000779075
ENSGALG00000052643	C15orf48	112.241	2.61446	0.616015	4.24414	2.19431e-05	0.000782806
ENSGALG00000014713	DDX4	16.619	7.39235	1.74219	4.24314	2.20411e-05	0.000784492
ENSGALG00000009830	MGAT4D	17.0387	3.87849	0.915811	4.23503	2.28517e-05	0.000811472
ENSGALG00000008696	WDR63	19.6592	3.03492	0.716926	4.23325	2.30342e-05	0.000816075
ENSGALG00000007717	GCNT7	95.1838	1.66672	0.394316	4.22685	2.36982e-05	0.00083697
ENSGALG00000017644	COTL1	2261.87	1.66945	0.394994	4.22653	2.37323e-05	0.00083697
ENSGALG00000015675		146.959	1.53375	0.363944	4.21426	2.50599e-05	0.000881779
ENSGALG00000012952	BASP1	372.483	1.94412	0.46173	4.21051	2.54794e-05	0.000894501
ENSGALG00000043672	STAB1	2481.42	1.09184	0.259967	4.19992	2.67011e-05	0.000935265
ENSGALG00000004621	PREX1	561.513	1.42096	0.338437	4.19859	2.68582e-05	0.000938638
ENSGALG00000032723	ANKRD13B	126.049	1.34333	0.320458	4.1919	2.76626e-05	0.000964568
ENSGALG00000012802	F13A1	3431.67	1.88412	0.449701	4.18972	2.79305e-05	0.000971716
ENSGALG00000005619	F3	132.995	1.33699	0.3197	4.18201	2.88944e-05	0.00100299
ENSGALG00000011646	PLD4	25.5369	3.90969	0.938746	4.1648	3.11625e-05	0.0010793
ENSGALG00000038374	SNX20	110.442	1.70705	0.4103	4.16049	3.17561e-05	0.0010974
ENSGALG00000014213	PRR5	107.577	1.61743	0.388858	4.15945	3.19017e-05	0.00109997
ENSGALG00000030432	RASSF2	303.398	2.20476	0.531046	4.15174	3.29956e-05	0.00113515
ENSGALG00000010323	BATF	60.8439	2.38448	0.575005	4.14688	3.37033e-05	0.00115692
ENSGALG00000009628		227.752	1.74743	0.421532	4.14542	3.39198e-05	0.00116177
ENSGALG00000026891	NINJ1	289.585	1.26518	0.305676	4.13897	3.48874e-05	0.00119227
ENSGALG00000052935	TNFRSF9	86.4524	2.02535	0.489943	4.13385	3.56741e-05	0.00121646
ENSGALG00000014277	RHOH	64.8498	1.779	0.431447	4.12334	3.73417e-05	0.00127052
ENSGALG00000006756		482.708	2.419	0.586868	4.12189	3.75777e-05	0.00127574
ENSGALG00000014267	RBM47	28.0062	2.40488	0.584278	4.11599	3.85523e-05	0.00130596
ENSGALG00000033520	DCSTAMP	37.5014	3.83953	0.933078	4.1149	3.87345e-05	0.00130926
ENSGALG00000027805		47.2828	2.70606	0.659203	4.10505	4.04231e-05	0.00136168
ENSGALG00000002113	LCP2	354.998	2.85947	0.696612	4.10483	4.04617e-05	0.00136168
ENSGALG00000014718	MAP3K1	422.837	1.17621	0.28685	4.10042	4.12409e-05	0.00138489
ENSGALG00000040995		67390.1	-1.29343	0.315541	-4.0991	4.14764e-05	0.00138977
ENSGALG00000013495	GSDMA	56.1035	1.6254	0.398095	4.08294	4.44695e-05	0.00148487
ENSGALG00000000589	BTN1A1	92.2998	2.34762	0.575172	4.08159	4.47291e-05	0.00148907
ENSGALG00000008709	MCOLN3	12.5197	5.07661	1.24468	4.07865	4.52972e-05	0.00150475
ENSGALG00000005543		14.2109	5.26245	1.29071	4.07718	4.55858e-05	0.00151108
ENSGALG00000001076	LIMK1	61.1128	1.41058	0.346279	4.07355	4.63011e-05	0.00153151
ENSGALG00000011309	PLXNC1	223.613	1.8149	0.445833	4.07081	4.68498e-05	0.00154431
ENSGALG00000043681	DAPP1	339.564	1.24522	0.305903	4.07062	4.68882e-05	0.00154431
ENSGALG00000030940	BLB2	602.539	2.89826	0.714253	4.05774	4.95489e-05	0.00162847
ENSGALG00000002982	SLC2A6	114.998	3.06976	0.757851	4.05062	5.10832e-05	0.00167533
ENSGALG00000027090		30.1117	2.59613	0.641075	4.04966	5.12927e-05	0.00167864
ENSGALG00000018557	SOD3	284.945	1.71263	0.424147	4.03783	5.3948e-05	0.00176181
ENSGALG00000038265	CREB5	157.358	-1.84645	0.457991	-4.03162	5.5393e-05	0.00180518
ENSGALG00000009740	RASGRP1	227.063	1.31042	0.325274	4.02867	5.60941e-05	0.00182418
ENSGALG00000015032		167.916	1.91759	0.476434	4.02489	5.70031e-05	0.00184985
ENSGALG00000016788	IL18RAP	11.9343	5.93151	1.47404	4.02397	5.72251e-05	0.00185316
ENSGALG00000001607	CYBC1	295.288	1.06891	0.265936	4.01944	5.8337e-05	0.00188334
ENSGALG00000036086	TAGLN2	1370.92	1.15796	0.288109	4.01918	5.8401e-05	0.00188334
ENSGALG00000012208	GMFB	114.455	1.20681	0.300466	4.01646	5.90797e-05	0.0019006
ENSGALG00000016852	TNFSF13B	78.4344	3.09114	0.769697	4.01605	5.91824e-05	0.0019006
ENSGALG00000015235	XCL1	38.695	3.24385	0.808449	4.01244	6.00953e-05	0.00192521
ENSGALG00000035447		440.775	1.32533	0.330338	4.01203	6.0198e-05	0.00192521
ENSGALG00000012613	FBP1	62.0896	2.46216	0.615259	4.00182	6.28569e-05	0.0020061
ENSGALG00000030276	SHTN1	105.025	1.63158	0.407769	4.00123	6.30137e-05	0.00200695
ENSGALG00000015645	GRK4	226.563	1.52184	0.380426	4.00035	6.32486e-05	0.00201029
ENSGALG00000023844		77.2971	1.53834	0.384638	3.99946	6.34863e-05	0.0020137
ENSGALG00000011418	CCR6	18.2727	3.98646	0.997769	3.99538	6.45908e-05	0.00204454
ENSGALG00000009429	RXFP1	95.0136	2.05798	0.516391	3.98531	6.7392e-05	0.00212884
ENSGALG00000023950	CR1L	474.923	1.26333	0.317266	3.98194	6.83536e-05	0.00215042
ENSGALG00000015062		7.84519	6.30736	1.58429	3.98119	6.85715e-05	0.00215289
ENSGALG00000043535	RIPK2	131.848	1.21648	0.305825	3.9777	6.95844e-05	0.00218026
ENSGALG00000039432	P2RY13	74.6434	2.15013	0.541303	3.97214	7.12306e-05	0.00222029
ENSGALG00000007694	PRTFDC1	70.836	1.25247	0.315331	3.97193	7.12929e-05	0.00222029
ENSGALG00000010224	GLIPR1L	143.383	2.51158	0.63268	3.96975	7.19483e-05	0.00223619
ENSGALG00000002643		148.517	2.44555	0.616622	3.96604	7.30754e-05	0.00226666
ENSGALG00000026163	TNFSF11	20.6127	2.72769	0.688898	3.9595	7.51061e-05	0.00232498
ENSGALG00000003196	RNASE6	334.085	2.46801	0.624842	3.94981	7.82132e-05	0.00241564
ENSGALG00000009493	TMEM229B	137.677	1.46911	0.371984	3.9494	7.83477e-05	0.00241564
ENSGALG00000016833	F7	14.3548	3.89851	0.994388	3.92051	8.83626e-05	0.00271359
ENSGALG00000035325	PMAIP1	70.6454	2.62651	0.670863	3.91512	9.03602e-05	0.00276943
ENSGALG00000037136	RPS6KA1L	689.842	1.07807	0.275715	3.91009	9.22626e-05	0.00282214
ENSGALG00000026677	F10	65.1089	2.19102	0.561492	3.90214	9.53461e-05	0.0029107
ENSGALG00000002766	MLKL	6.90882	6.12621	1.5704	3.90104	9.57786e-05	0.00291813
ENSGALG00000016556		250.897	3.33925	0.85615	3.90031	9.6068e-05	0.00292119
ENSGALG00000048261	HES6	403.159	1.29009	0.331141	3.89588	9.7842e-05	0.00296929
ENSGALG00000007698		158.8	1.06609	0.27411	3.88929	0.000100537	0.0030451
ENSGALG00000008127	SPI1	774.589	2.48784	0.63987	3.88804	0.000101056	0.00305481
ENSGALG00000050893	CCR2	379.875	2.60444	0.670792	3.88263	0.000103333	0.00310541
ENSGALG00000015183		75.5978	2.4273	0.625367	3.8814	0.000103857	0.00311511
ENSGALG00000023193	SOCS1L	39.3796	2.17161	0.559721	3.87981	0.000104537	0.00312941
ENSGALG00000034048	BCL11A	51.2305	1.67127	0.4314	3.87406	0.000107035	0.00319801
ENSGALG00000035239	GLCCI1	311.226	1.34391	0.346955	3.87344	0.000107312	0.00320009
ENSGALG00000007028		66.1193	2.35881	0.609138	3.87238	0.000107779	0.00320783
ENSGALG00000001595	PHF19	130.111	1.25427	0.32407	3.87038	0.000108667	0.00322722
ENSGALG00000015056	LAMA3	898.62	1.45281	0.375406	3.86997	0.000108848	0.00322722
ENSGALG00000045115		680.188	2.38893	0.617656	3.86774	0.000109849	0.00325065
ENSGALG00000015322	IMPG2	189.545	1.64965	0.426573	3.86721	0.000110087	0.00325146
ENSGALG00000006351	FAS	224.207	1.49066	0.385658	3.86524	0.000110979	0.00327155
ENSGALG00000032199	FGR	616.853	1.01985	0.264508	3.85564	0.000115426	0.00339346
ENSGALG00000021355		95.2946	2.20826	0.572774	3.85537	0.000115554	0.00339346
ENSGALG00000025881		94.4864	2.15449	0.559659	3.84965	0.000118288	0.00346715
ENSGALG00000027093	chTLR1-type2	251.024	2.07025	0.538385	3.84529	0.000120408	0.0035226
ENSGALG00000044466		70.865	2.04681	0.532667	3.84256	0.000121755	0.0035553
ENSGALG00000007001	TLR4	231.055	1.86573	0.486217	3.83723	0.000124428	0.00362061
ENSGALG00000005725	CSF1R	2050.06	1.56561	0.408024	3.83705	0.000124523	0.00362061
ENSGALG00000044326		1154.06	1.83648	0.478659	3.83671	0.000124695	0.00362061
ENSGALG00000011798	HEBP1	481.202	1.37119	0.357995	3.83021	0.000128035	0.00370366
ENSGALG00000042471	IL2RA	82.8773	3.40419	0.889718	3.82614	0.000130166	0.00375126
ENSGALG00000007546		82.1299	6.05576	1.58602	3.8182	0.000134428	0.00386687
ENSGALG00000005626	TPST2	83.1598	1.41391	0.37038	3.81744	0.000134843	0.00387158
ENSGALG00000012076	TIFA	81.4594	2.51621	0.660035	3.81225	0.00013771	0.00394657
ENSGALG00000015846	SNAP91	51.0262	1.64742	0.432583	3.80834	0.000139902	0.00400196
ENSGALG00000053107		2001.69	-1.10537	0.290375	-3.80668	0.000140843	0.00402145
ENSGALG00000000731	THEMIS2	157.721	2.30654	0.606344	3.80401	0.000142371	0.00405757
ENSGALG00000040754	CYP1C1	19.3632	4.36302	1.15122	3.7899	0.000150708	0.00427939
ENSGALG00000002374	SLC9A9	133.295	1.37044	0.36172	3.78868	0.000151448	0.0042925
ENSGALG00000052628		10.8244	3.82609	1.01307	3.77671	0.000158911	0.00449097
ENSGALG00000010770	SCIN	318.013	2.52696	0.669123	3.77652	0.000159032	0.00449097
ENSGALG00000006527	CRTAM	29.383	3.98641	1.05757	3.76941	0.000163632	0.00461244
ENSGALG00000049446	SLC29A3	65.5426	1.5114	0.401477	3.76461	0.00016681	0.00469348
ENSGALG00000014978	IQGAP2	761.429	1.73497	0.461056	3.76303	0.000167867	0.00471463
ENSGALG00000014071	ITPR2	398.739	1.41553	0.376354	3.76116	0.000169127	0.00474139
ENSGALG00000031987	MYO5A	352.477	1.22882	0.326802	3.76013	0.000169827	0.00475239
ENSGALG00000040136	PSTPIP2	48.6687	2.83962	0.757404	3.74915	0.000177438	0.00495639
ENSGALG00000013861	TNFAIP3	244.883	1.10537	0.294913	3.7481	0.000178179	0.0049681
ENSGALG00000006638	GRIK4	60.5111	1.55392	0.415885	3.73642	0.000186661	0.00517659
ENSGALG00000016431	PAX5	12.8041	4.52121	1.21058	3.73475	0.000187904	0.00520172
ENSGALG00000040802	SOWAHA	7.81672	5.30968	1.42436	3.72776	0.00019319	0.00532894
ENSGALG00000031056	NEMP1	126.109	1.00938	0.271069	3.72371	0.000196318	0.00539594
ENSGALG00000041380	BF2	3374.31	1.84822	0.496594	3.72178	0.000197819	0.00542756
ENSGALG00000007867	SLC9A5	125.983	1.35728	0.365105	3.7175	0.000201205	0.00551066
ENSGALG00000027629	GNG2	86.6205	2.0568	0.553441	3.71638	0.000202098	0.00552469
ENSGALG00000042748		27.0615	2.69665	0.725693	3.71596	0.000202432	0.00552469
ENSGALG00000030502	ADAMTS4	71.8509	2.23197	0.601448	3.711	0.000206444	0.00562424
ENSGALG00000007675	CXCR5	18.9639	4.32548	1.16675	3.70728	0.000209494	0.00569729
ENSGALG00000006382	PTPRJ	121.41	1.53582	0.415012	3.70067	0.000215035	0.00583768
ENSGALG00000002570		10.2399	4.79199	1.29625	3.69682	0.00021832	0.0059061
ENSGALG00000001486	ZAP70	140.451	5.63194	1.52707	3.68807	0.000225959	0.00610056
ENSGALG00000003855	SRC	86.2961	1.33348	0.361602	3.68769	0.000226298	0.00610056
ENSGALG00000008840	ACSL5	75.4759	1.70838	0.46396	3.68216	0.000231267	0.00622365
ENSGALG00000038110	DGKA	105.051	1.19842	0.325579	3.68088	0.00023243	0.00624017
ENSGALG00000021143	RGS18	156.665	1.89567	0.515135	3.67995	0.00023328	0.00624017
ENSGALG00000028357	MMR1L2	516.323	1.79166	0.486901	3.67971	0.000233496	0.00624017
ENSGALG00000003750	PLCG1	610.576	1.3234	0.359857	3.67757	0.000235462	0.00628065
ENSGALG00000010129	PLK3	145.565	1.23122	0.334827	3.67718	0.000235824	0.00628065
ENSGALG00000032701	LY96	129.413	2.67708	0.728312	3.67573	0.000237166	0.00630552
ENSGALG00000022718	FUT4	19.7893	2.56874	0.699254	3.67354	0.000239209	0.00633852
ENSGALG00000012761	DRAM1	217.866	2.48085	0.675333	3.67352	0.000239228	0.00633852
ENSGALG00000038069	CCR8	20.6832	4.22431	1.15077	3.67087	0.000241729	0.0063829
ENSGALG00000028304	MMR1L4	463.626	1.67834	0.457271	3.67034	0.000242229	0.00638517
ENSGALG00000043603	CCL5	11.4165	3.55306	0.968932	3.66699	0.000245422	0.00645833
ENSGALG00000011961	TNIP3	11.7285	3.60418	0.98398	3.66286	0.000249411	0.00655213
ENSGALG00000038671		548.222	1.13292	0.309376	3.66194	0.000250311	0.00656461
ENSGALG00000048989		49.5605	2.92057	0.798174	3.65906	0.000253138	0.00662043
ENSGALG00000016227	GPR34	309.144	1.72891	0.47344	3.6518	0.00026041	0.00678339
ENSGALG00000006809	POU2AF1	11.3183	4.9388	1.35304	3.65015	0.000262087	0.0068156
ENSGALG00000001583	TRAF1	94.1728	1.95207	0.534924	3.64924	0.000263014	0.00682819
ENSGALG00000006647	DUSP8	747.434	-1.45663	0.399401	-3.64703	0.00026529	0.00687573
ENSGALG00000034722	TLR2-1	150.294	2.03616	0.558456	3.64605	0.000266303	0.00689042
ENSGALG00000004974	PPARG	54.468	1.46073	0.400839	3.64419	0.000268234	0.00692878
ENSGALG00000016919	ACOD1	61.4161	1.90191	0.522614	3.63923	0.000273458	0.00705194
ENSGALG00000035589		50.5078	2.5876	0.714395	3.62208	0.000292239	0.00748626
ENSGALG00000041121	SLIT2	189.373	-1.42321	0.39382	-3.61387	0.000301666	0.00771496
ENSGALG00000027986	NIPAL1	16.368	3.36802	0.933231	3.60899	0.000307396	0.00784851
ENSGALG00000006388	IL16	247.392	1.81514	0.504025	3.6013	0.000316633	0.00807102
ENSGALG00000010623	ORC1	45.0632	1.81294	0.503628	3.59976	0.000318514	0.00809223
ENSGALG00000017274	CD9	215.496	-2.31801	0.644261	-3.59795	0.000320741	0.00813545
ENSGALG00000013956	MYB	32.5507	2.83995	0.79001	3.59482	0.000324613	0.00822016
ENSGALG00000023689	ASS1	665.906	2.32369	0.647419	3.58916	0.000331741	0.00838692
ENSGALG00000014042	SSPN	2307.09	-1.07627	0.300734	-3.57881	0.000345167	0.00868371
ENSGALG00000032614	AT2	8.69747	4.54094	1.26961	3.57663	0.000348056	0.00874214
ENSGALG00000000521	SPIRE2	14.5344	3.39336	0.949533	3.57372	0.000351951	0.00882563
ENSGALG00000039990	TNC	629.255	2.40602	0.674433	3.56747	0.000360441	0.00899472
ENSGALG00000037851	KK34	11.0755	4.91903	1.38316	3.55637	0.000376018	0.00932319
ENSGALG00000052907		6428.7	-1.17481	0.330663	-3.55287	0.000381048	0.00941929
ENSGALG00000033530		151.274	1.07344	0.302137	3.55283	0.000381113	0.00941929
ENSGALG00000008022	TAPBP	1012.89	1.35372	0.381209	3.55112	0.000383592	0.00946541
ENSGALG00000039221		257	1.11507	0.314136	3.54963	0.000385766	0.00950387
ENSGALG00000043185	MATN1	15.8373	3.78522	1.06698	3.54761	0.000388736	0.0095466
ENSGALG00000002263	KLHL6	152.277	1.34291	0.379456	3.53904	0.000401579	0.00981832
ENSGALG00000010843	GPR137B	150.947	1.56445	0.442092	3.53875	0.000402019	0.00981832
ENSGALG00000002679	GLT1D1	23.2428	2.0567	0.581483	3.537	0.000404705	0.00986037
ENSGALG00000014054	GRK6	140.348	1.02678	0.291214	3.52585	0.000422118	0.0102523
ENSGALG00000001664	PTPN9	187.459	1.00707	0.285895	3.52251	0.000427488	0.0103502
ENSGALG00000042227	GNLY	177.877	2.72333	0.774714	3.51527	0.000439302	0.010603
ENSGALG00000008281	NEURL1	93.6843	2.27958	0.648726	3.51394	0.000441511	0.0106397
ENSGALG00000015842	TIAM1	155.836	1.57504	0.448735	3.50994	0.000448205	0.0107629
ENSGALG00000012947	CAPRIN2	174.907	-1.26637	0.360827	-3.50964	0.000448716	0.0107629
ENSGALG00000011806		32.8825	-1.8182	0.518305	-3.50797	0.000451532	0.0108137
ENSGALG00000027234	HOXA13	36.768	-1.81797	0.518341	-3.50728	0.000452704	0.010825
ENSGALG00000030363	IFNAR1	599.162	1.14114	0.325728	3.50334	0.000459457	0.0109694
ENSGALG00000009274	HOXD12	8.00874	-4.65625	1.32964	-3.5019	0.000461955	0.0109951
ENSGALG00000010326	FLVCR2	56.0344	1.89684	0.542294	3.49781	0.000469101	0.0111309
ENSGALG00000016744	GABRA5	17.8081	3.16466	0.905127	3.49637	0.000471628	0.0111737
ENSGALG00000046212		124.091	1.29839	0.372042	3.48992	0.000483172	0.0114122
ENSGALG00000014933	HEXB	246.602	1.05938	0.303796	3.48714	0.000488207	0.0114959
ENSGALG00000022702	CHRNA10	6.31352	5.99805	1.72124	3.48473	0.000492626	0.0115668
ENSGALG00000013371	S1PR4	67.2688	2.11522	0.607006	3.48469	0.000492715	0.0115668
ENSGALG00000004700	NCF2	28.0272	2.3082	0.663099	3.48092	0.000499689	0.0117127
ENSGALG00000043399	EZH2	246.768	1.05307	0.30266	3.47938	0.000502582	0.0117627
ENSGALG00000001028		8.48796	4.51874	1.30147	3.47203	0.000516535	0.012041
ENSGALG00000037525	FGFRL1	668.81	-1.02825	0.296166	-3.47189	0.000516812	0.012041
ENSGALG00000016605	EFR3B	63.4112	1.36931	0.39448	3.47117	0.000518197	0.0120551
ENSGALG00000007171		81.2349	3.15436	0.909348	3.46882	0.000522757	0.0121429
ENSGALG00000026884		100.566	2.42906	0.700529	3.46746	0.000525407	0.0121861
ENSGALG00000040532	ZIC1	26.4867	-2.56435	0.73977	-3.46642	0.000527444	0.012215
ENSGALG00000002016	PRKCD	187.427	1.31447	0.379546	3.46327	0.000533645	0.0123401
ENSGALG00000044799		249.887	2.04988	0.59202	3.46252	0.000535141	0.0123562
ENSGALG00000003774	ATP13A2	958.19	1.05465	0.305067	3.45713	0.000545963	0.0125719
ENSGALG00000004594	Ii	8390.46	2.58208	0.746902	3.45706	0.00054611	0.0125719
ENSGALG00000047207		218.088	2.54441	0.73622	3.45605	0.000548161	0.0125828
ENSGALG00000021658	PAFAH2	62.3344	1.28085	0.370615	3.45602	0.00054821	0.0125828
ENSGALG00000007804	GXYLT2	574.174	-1.2185	0.353004	-3.4518	0.00055687	0.0127626
ENSGALG00000038393	DMB2	181.859	2.83668	0.821992	3.45098	0.000558555	0.0127822
ENSGALG00000033375		23.0606	2.43934	0.707165	3.44946	0.000561711	0.0128354
ENSGALG00000006522	HCK	32.0836	2.14921	0.623197	3.44869	0.000563317	0.0128531
ENSGALG00000015326	CLTA	325.626	1.22512	0.356542	3.43611	0.000590129	0.013445
ENSGALG00000051068		922.699	2.52913	0.737785	3.42801	0.000608027	0.0138324
ENSGALG00000015358	MYH15	160.259	2.30786	0.673741	3.42544	0.000613806	0.0139229
ENSGALG00000027761	TNFAIP8	320.582	1.14826	0.335846	3.41899	0.00062853	0.0142359
ENSGALG00000015662		17.6658	3.00894	0.881011	3.41532	0.000637061	0.014408
ENSGALG00000008970	NRK	1107.74	1.12863	0.330636	3.41351	0.000641317	0.0144662
ENSGALG00000053836	SIPA1	95.4769	1.40432	0.411409	3.41343	0.000641506	0.0144662
ENSGALG00000002346	CLSPN	64.8622	1.68762	0.495108	3.40858	0.000653011	0.0146828
ENSGALG00000007996	ANKRD44	758.695	1.24686	0.366155	3.40527	0.000660989	0.0148405
ENSGALG00000034069	TMEM106C	77.7501	1.45176	0.426383	3.40481	0.000662091	0.0148437
ENSGALG00000033932	BF1	2414.58	1.74143	0.51172	3.40308	0.000666309	0.0149166
ENSGALG00000043650	GFI1	22.042	3.37131	0.991172	3.40134	0.000670561	0.0149901
ENSGALG00000008779	ACTR2	1320.11	1.05811	0.311906	3.39241	0.000692803	0.0154649
ENSGALG00000037864	MYH1A	19395.7	-1.80411	0.532945	-3.38517	0.000711342	0.015833
ENSGALG00000003589	VTN	17.4341	2.03861	0.603018	3.38068	0.000723065	0.0160477
ENSGALG00000006378	LIPA	1021.2	1.6381	0.484632	3.3801	0.000724599	0.0160587
ENSGALG00000011930		5.74225	5.86086	1.73485	3.37831	0.000729327	0.0161403
ENSGALG00000000703	SLC45A3	140.552	1.17871	0.349195	3.3755	0.000736806	0.0162361
ENSGALG00000049299	TMEM170B	59.9255	1.39416	0.413024	3.3755	0.000736808	0.0162361
ENSGALG00000045875	PSCA	20.9947	-3.2898	0.974611	-3.3755	0.00073681	0.0162361
ENSGALG00000042462		55.3503	1.48564	0.440408	3.37332	0.000742673	0.016342
ENSGALG00000006583	LSP1	1017.74	1.28533	0.381226	3.37156	0.000747438	0.0164178
ENSGALG00000040619	BAAT	13.9196	2.77743	0.823854	3.37126	0.000748246	0.0164178
ENSGALG00000027492	TEDC1	55.4509	1.3948	0.414028	3.36885	0.000754823	0.0165212
ENSGALG00000026360	SOWAHC	56.6909	1.29569	0.384623	3.36872	0.000755176	0.0165212
ENSGALG00000037946		543.414	1.29206	0.383587	3.36836	0.000756166	0.0165212
ENSGALG00000015136	ILDR1	4.61647	5.54413	1.64671	3.3668	0.000760467	0.0165917
ENSGALG00000044226		69.6368	2.00976	0.598223	3.35956	0.000780675	0.0169607
ENSGALG00000015652		137.767	1.18048	0.351434	3.35903	0.000782179	0.0169696
ENSGALG00000036044		85.6156	1.29759	0.386527	3.35705	0.000787794	0.0170674
ENSGALG00000035505	AOAH	60.9073	2.22917	0.6645	3.35465	0.00079464	0.0171916
ENSGALG00000016721	PLCXD1	272.647	2.37702	0.709191	3.35173	0.000803077	0.0172773
ENSGALG00000006851		39.8379	-2.21668	0.663119	-3.34281	0.000829344	0.0178176
ENSGALG00000020538	SLC49A3	72.4835	1.45473	0.435384	3.34127	0.000833973	0.0178819
ENSGALG00000052026		8.77873	3.48843	1.04759	3.32994	0.000868646	0.0185331
ENSGALG00000002350		40.1441	1.78411	0.536706	3.32419	0.000886771	0.0188484
ENSGALG00000014681	PCSK1	101.348	1.4296	0.430072	3.32409	0.000887086	0.0188484
ENSGALG00000017089	SLC46A3	211.473	1.40964	0.424223	3.32287	0.000890958	0.0189047
ENSGALG00000002105	FOXI1	11.3784	3.5459	1.06809	3.31986	0.000900613	0.0190572
ENSGALG00000011116	VRK1	88.3453	1.41697	0.427296	3.31614	0.000912685	0.0192599
ENSGALG00000042275		70.922	1.28269	0.387103	3.31355	0.000921184	0.0194127
ENSGALG00000011190		224.612	4.5469	1.37581	3.30488	0.000950164	0.0199962
ENSGALG00000034213	TNFRSF1B	318.755	1.46335	0.44336	3.30059	0.000964802	0.0202766
ENSGALG00000004123	PABPC1L	53.9697	1.4264	0.432687	3.29661	0.000978598	0.0205107
ENSGALG00000040832	CFD	2288.38	1.66689	0.505899	3.29491	0.000984532	0.0206071
ENSGALG00000043828	HEXA	271.963	1.01769	0.309352	3.28977	0.00100271	0.0209592
ENSGALG00000015422	NRG1	107.203	-1.24636	0.379216	-3.28668	0.00101378	0.0211334
ENSGALG00000048159		163.664	1.02072	0.31132	3.27868	0.00104294	0.0217119
ENSGALG00000040157	CHTF18	205.315	1.03462	0.315664	3.27761	0.0010469	0.021742
ENSGALG00000029819	SCG2	49.2994	2.67174	0.815869	3.27471	0.00105769	0.0219304
ENSGALG00000004085	ZDHHC13	143.286	1.11612	0.341365	3.26959	0.00107705	0.0223018
ENSGALG00000054685	UBXN11	4.24773	5.42622	1.66127	3.26631	0.00108959	0.0225314
ENSGALG00000005031	DRP2	221.557	-1.68947	0.517505	-3.26465	0.00109601	0.0226338
ENSGALG00000011683	CENPC	61.8178	1.42687	0.437576	3.26084	0.00111083	0.0229093
ENSGALG00000049356		96.8768	2.79101	0.856559	3.2584	0.00112043	0.0230304
ENSGALG00000039347	UNC93B1	169.854	1.10979	0.340613	3.25821	0.00112118	0.0230304
ENSGALG00000051188		66.5812	1.13484	0.348564	3.25574	0.00113097	0.0231845
ENSGALG00000005964		68.4552	1.38763	0.426232	3.25556	0.00113168	0.0231845
ENSGALG00000007536		125.732	1.31774	0.405205	3.25204	0.00114582	0.023443
ENSGALG00000003387		118.562	-1.14187	0.351641	-3.24725	0.00116525	0.0237832
ENSGALG00000007090	CPN1	377.832	-1.4151	0.435792	-3.24718	0.00116553	0.0237832
ENSGALG00000037829	LOXHD1	9.24167	-3.48169	1.07324	-3.24409	0.00117824	0.0239794
ENSGALG00000005419	ERC2	6.08277	4.93939	1.52354	3.24206	0.0011867	0.0241197
ENSGALG00000007924	STK17B	502.985	1.17151	0.361622	3.2396	0.00119698	0.0242966
ENSGALG00000001835	SCNN1D	4.02103	5.34415	1.6499	3.23907	0.00119922	0.0243101
ENSGALG00000029940	IL1B	7.38735	4.2965	1.3268	3.23825	0.00120267	0.0243481
ENSGALG00000048325	GBP	109.659	2.67564	0.828821	3.22825	0.00124549	0.0251821
ENSGALG00000020986		11.2003	3.54517	1.09911	3.2255	0.00125752	0.0253589
ENSGALG00000051065	PYGO2	125.016	1.02406	0.317749	3.22286	0.00126917	0.0255273
ENSGALG00000039102	TOX	38.2455	2.64968	0.824015	3.21557	0.00130185	0.0260111
ENSGALG00000040557	TFEC	20.6927	2.76206	0.859013	3.21539	0.00130269	0.0260111
ENSGALG00000032598	MYO1A	100.266	1.34889	0.41977	3.2134	0.00131172	0.026111
ENSGALG00000016420	SH3KBP1	501.339	1.25556	0.391014	3.21104	0.00132255	0.0262928
ENSGALG00000042452	DPP4	257.026	1.30666	0.40769	3.20502	0.00135052	0.0267798
ENSGALG00000000141	BLB1	281.598	2.68121	0.838031	3.19942	0.00137704	0.0272335
ENSGALG00000048882		549.816	-1.09912	0.343573	-3.19908	0.00137869	0.0272335
ENSGALG00000011076	SYNE3	137.4	1.21923	0.381362	3.19704	0.00138845	0.0273913
ENSGALG00000012442	MFNG	38.7464	2.39621	0.750582	3.19247	0.00141064	0.0277581
ENSGALG00000039629	HOXD11	5.8825	-5.1171	1.60318	-3.19185	0.00141365	0.0277821
ENSGALG00000005821	FAM219A	182.138	-1.20491	0.377569	-3.19122	0.00141671	0.0278068
ENSGALG00000014687	EPHA1	8.00055	5.34296	1.67667	3.18664	0.00143936	0.0281085
ENSGALG00000011419	DUSP4	12.1429	3.34717	1.05063	3.18587	0.00144321	0.0281481
ENSGALG00000005103	GDPD1	348.032	-1.01951	0.320269	-3.18331	0.00145603	0.0283265
ENSGALG00000008911	RNF208	124.198	1.84466	0.579574	3.18279	0.00145864	0.0283411
ENSGALG00000050576		21.989	1.88888	0.593532	3.18243	0.00146044	0.0283411
ENSGALG00000013826	ABRACL	124.597	1.33109	0.418417	3.18124	0.00146645	0.028396
ENSGALG00000013640	MBP	3221.91	-2.24159	0.70465	-3.18114	0.00146695	0.028396
ENSGALG00000026192	ST8SIA4	127.203	1.39197	0.437724	3.18002	0.00147264	0.0284705
ENSGALG00000033498		28.2024	3.60431	1.134	3.17839	0.00148094	0.0285952
ENSGALG00000050441		352.628	1.67392	0.527263	3.17473	0.00149974	0.0288238
ENSGALG00000025941	RGS20	12.2058	3.36617	1.06033	3.17464	0.00150025	0.0288238
ENSGALG00000048022		140.287	-1.60083	0.505768	-3.16514	0.00155006	0.0296284
ENSGALG00000008936		134.972	1.36156	0.431515	3.1553	0.00160335	0.0305012
ENSGALG00000005194	CD72	6.24342	4.97616	1.57787	3.15372	0.00161201	0.0306283
ENSGALG00000047638		22.3266	1.99695	0.633435	3.15257	0.00161842	0.0307122
ENSGALG00000008855	UGP2	32371.6	-1.20513	0.382558	-3.1502	0.0016316	0.0309244
ENSGALG00000011838	GUCY2C	6.08189	4.94082	1.57187	3.14328	0.00167067	0.0315486
ENSGALG00000026768		32.1602	2.66607	0.848595	3.14174	0.00167946	0.0316424
ENSGALG00000008682	SLC25A43	265.219	-1.12566	0.358337	-3.14134	0.00168178	0.0316424
ENSGALG00000030780	MGAT4A	250.691	1.40753	0.448458	3.1386	0.00169756	0.0318617
ENSGALG00000014268	CHRNA9	4.20194	5.41175	1.72705	3.13353	0.00172718	0.0322888
ENSGALG00000049741	SMIM18	23.5579	1.82557	0.584939	3.12095	0.00180266	0.0336301
ENSGALG00000013625		29.9302	1.62824	0.522139	3.1184	0.00181838	0.0338415
ENSGALG00000015916	SLC17A5	176.916	1.09143	0.350569	3.11332	0.00184996	0.0343465
ENSGALG00000027258	CDC42SE2	193.966	1.42471	0.458346	3.10836	0.00188126	0.0348022
ENSGALG00000036743	MGAT3	667.449	1.27337	0.410129	3.10481	0.001904	0.0351807
ENSGALG00000054264		14.8918	4.00313	1.28999	3.10322	0.00191429	0.0353286
ENSGALG00000009641	COL1A2	18874.8	-1.73113	0.559798	-3.09242	0.00198534	0.0365962
ENSGALG00000002557	GPR133	102.598	-1.1996	0.387995	-3.09179	0.00198953	0.0366296
ENSGALG00000035007	USP35	21.183	3.16804	1.02539	3.08961	0.00200423	0.0367987
ENSGALG00000007530		13.2624	-2.62446	0.849516	-3.08936	0.00200586	0.0367987
ENSGALG00000005257		578.179	1.35235	0.439771	3.07511	0.00210424	0.038512
ENSGALG00000048929		3.89561	5.29754	1.72619	3.06892	0.00214831	0.0390411
ENSGALG00000012173	LGALS3	97.1686	1.84369	0.601134	3.06702	0.00216202	0.0392441
ENSGALG00000029614	C19orf24	77.6968	1.0095	0.329314	3.06547	0.00217325	0.0394016
ENSGALG00000042534	NFATC1	2816.7	-1.53408	0.501276	-3.06036	0.0022107	0.0399868
ENSGALG00000048338		6.67682	4.14145	1.3539	3.05892	0.00222139	0.0401331
ENSGALG00000035492	ELMO1	554.494	1.00256	0.328145	3.05523	0.00224887	0.0405348
ENSGALG00000004661	SHISA5	283.005	1.00959	0.33054	3.05438	0.00225528	0.0405557
ENSGALG00000037170	TRIM39.2	26.7687	2.12579	0.696208	3.05339	0.00226273	0.0405673
ENSGALG00000020884		34.2747	1.62737	0.532984	3.05332	0.00226326	0.0405673
ENSGALG00000029324		223.731	1.30567	0.427633	3.05325	0.00226381	0.0405673
ENSGALG00000039376	DPT	167.736	-1.9218	0.631261	-3.04438	0.00233161	0.0416857
ENSGALG00000026781	ALOX5AP	61.7913	1.9792	0.650569	3.04226	0.00234808	0.0418349
ENSGALG00000007027	SGSH	164.924	1.01781	0.33468	3.04115	0.00235674	0.0419408
ENSGALG00000013748	CD226	19.7332	2.55355	0.840025	3.03985	0.00236697	0.0420743
ENSGALG00000010592	TET2	3637.65	-1.82433	0.600903	-3.03598	0.00239758	0.0425694
ENSGALG00000014699	MEGF10	254.397	-1.41104	0.464943	-3.03487	0.00240637	0.0426765
ENSGALG00000007777	SLC39A10	124.346	1.01209	0.333646	3.03343	0.00241791	0.0427339
ENSGALG00000011446	TNFAIP2	1210.97	1.1857	0.39105	3.0321	0.0024286	0.0428738
ENSGALG00000023909		91.4491	1.9338	0.638328	3.02948	0.00244974	0.0431977
ENSGALG00000053116	LRRC61	12.1967	2.71297	0.896042	3.02772	0.00246402	0.0433505
ENSGALG00000040023	MAPK11	80.337	1.59106	0.526031	3.02464	0.00248926	0.0437447
ENSGALG00000025886	SUSD3	64.502	2.44058	0.807191	3.02355	0.00249831	0.0438539
ENSGALG00000034119		2129.15	-1.45361	0.480826	-3.02315	0.00250156	0.043861
ENSGALG00000039146	CCR4	33.9345	1.29113	0.427471	3.0204	0.00252442	0.0441608
ENSGALG00000031450	MYO7A	20.4188	-1.9738	0.654708	-3.01478	0.00257162	0.0448857
ENSGALG00000005757	IRF8	806.724	1.20098	0.398516	3.01363	0.00258141	0.0450057
ENSGALG00000002786	PSTPIP1	207.642	2.16319	0.718199	3.01197	0.00259558	0.0451509
ENSGALG00000029381		289.021	1.6484	0.547614	3.01014	0.00261123	0.045372
ENSGALG00000011200	THBS2	168.019	-1.22392	0.407276	-3.00514	0.0026546	0.0460738
ENSGALG00000000112	PLP1	415.316	-1.92378	0.640332	-3.00435	0.00266152	0.0461419
ENSGALG00000006864		112.822	-1.60442	0.534347	-3.00258	0.00267705	0.0463592
ENSGALG00000053121	CCAH221	34.0907	3.04699	1.01498	3.00203	0.0026819	0.0463912
ENSGALG00000017239	CTSC	2056.03	1.36446	0.454758	3.00041	0.00269613	0.0465851
ENSGALG00000014958	ANKDD1B	21.778	2.23541	0.745118	3.00007	0.00269916	0.0465855
ENSGALG00000008713	BIRC5	56.9368	1.3747	0.458588	2.99769	0.00272038	0.0468992
ENSGALG00000001565	C5	13.6832	2.29666	0.766452	2.99649	0.0027311	0.046927
ENSGALG00000041420		34.138	1.44058	0.481136	2.99413	0.0027523	0.0471616
ENSGALG00000012292	BANK1	27.5464	2.95538	0.987062	2.99412	0.00275237	0.0471616
ENSGALG00000039724	RHOF	134.99	1.32286	0.442583	2.98895	0.00279942	0.0478349
ENSGALG00000007003		3.72829	5.23467	1.75249	2.98698	0.00281744	0.0480894
ENSGALG00000015290	LIX1	6.95545	5.13941	1.72155	2.98534	0.00283267	0.0482961
ENSGALG00000023468	VPS9D1	45.9457	1.42482	0.477407	2.9845	0.00284043	0.0483731
ENSGALG00000009365	CYP51A1	348.427	-1.31558	0.440852	-2.98417	0.00284345	0.0483731
ENSGALG00000027345	SLC46A2	49.9415	1.89897	0.637137	2.98047	0.00287806	0.0488542
ENSGALG00000001366	CASP9	94.2864	1.21964	0.409338	2.97954	0.00288682	0.0489492
ENSGALG00000006695	BCR	223.623	1.03403	0.347412	2.97636	0.00291688	0.0492427
ENSGALG00000007740		12.8985	-3.06001	1.02881	-2.97431	0.00293647	0.0495192
ENSGALG00000016442	RRM2	147.13	1.70604	0.574276	2.97077	0.00297053	0.0499086
ENSGALG00000027482	SNTB2	141.18	1.00689	0.33912	2.96913	0.00298649	0.0500893
ENSGALG00000051595		6.39374	4.06772	1.37035	2.96837	0.00299383	0.0501229
ENSGALG00000028448	SH2D1B	8.76719	3.96449	1.33563	2.96825	0.00299498	0.0501229
ENSGALG00000008501	KLF7	75.8936	1.25686	0.424072	2.96378	0.00303885	0.0506923
ENSGALG00000035584	COL3A1	30794.7	-1.94731	0.658034	-2.95928	0.00308356	0.0513273
ENSGALG00000036175	CAPG	105.953	1.42019	0.480284	2.95698	0.00310665	0.0515878
ENSGALG00000023616	LRRC31	57.096	1.36504	0.461672	2.95673	0.00310923	0.0515878
ENSGALG00000007426	MKX	42.0488	-1.62198	0.549111	-2.95383	0.00313858	0.052019
ENSGALG00000019718	KRT15	6.01404	-3.56898	1.20942	-2.95099	0.00316754	0.0524427
ENSGALG00000017128	SKA3	41.1299	1.5081	0.51121	2.95007	0.00317706	0.052511
ENSGALG00000002775	FA2H	28.7106	-2.46634	0.836154	-2.94962	0.00318161	0.052511
ENSGALG00000016055	KCNJ15	133.833	1.19574	0.405389	2.9496	0.00318187	0.052511
ENSGALG00000019384	MAPK12	73.1459	1.18715	0.4029	2.94652	0.00321374	0.0529804
ENSGALG00000014962	CALHM6	26.9632	3.32823	1.12974	2.94602	0.00321887	0.0530083
ENSGALG00000015925	CGAS	46.5252	1.55691	0.528714	2.94471	0.00323255	0.0531315
ENSGALG00000026663	CX3CL1	418.93	1.35245	0.45929	2.94465	0.00323322	0.0531315
ENSGALG00000046817		121.35	-2.10732	0.715939	-2.94344	0.00324587	0.0532826
ENSGALG00000011005	KCNK1	101.742	1.6358	0.555948	2.94236	0.00325722	0.05336
ENSGALG00000016446	ATP6V1C2	57.8417	1.41713	0.481931	2.94052	0.00327658	0.0535591
ENSGALG00000007796	BCAS1	230.423	-1.64276	0.558753	-2.94005	0.00328157	0.053584
ENSGALG00000011008	MAP3K21	27.5638	1.56017	0.531538	2.9352	0.00333328	0.0541848
ENSGALG00000037077	CCR5	73.6945	2.08981	0.712303	2.93388	0.00334755	0.0543168
ENSGALG00000052840		17.7446	-3.10426	1.05859	-2.93244	0.00336309	0.0544011
ENSGALG00000016864	METTL21C	1083.97	-1.11708	0.380943	-2.93242	0.00336331	0.0544011
ENSGALG00000032335	MARCKSL1	547.558	1.43746	0.490901	2.92821	0.00340923	0.0549138
ENSGALG00000046156		24.1334	1.6787	0.573563	2.92679	0.00342475	0.0550596
ENSGALG00000006633	TMEM243	19.9357	1.57653	0.538732	2.92637	0.00342939	0.0550663
ENSGALG00000015216	SYK	42.4846	2.38851	0.816855	2.92403	0.00345528	0.0554243
ENSGALG00000047242	MAST1	14.866	2.06545	0.706598	2.92309	0.00346576	0.0555292
ENSGALG00000034742	LIMA1	715.51	1.02734	0.351492	2.9228	0.003469	0.0555292
ENSGALG00000015360	KIAA1524	79.8006	1.40648	0.481569	2.92063	0.00349325	0.0558016
ENSGALG00000052504		3.89925	5.30369	1.81676	2.91931	0.00350804	0.05598
ENSGALG00000037437	EGR3	60.3996	1.40676	0.482646	2.91468	0.00356056	0.0567596
ENSGALG00000023780	TREM-B2	43.406	2.23361	0.76742	2.91055	0.00360799	0.0573828
ENSGALG00000009926	HAAO	3.43593	5.11592	1.76043	2.90606	0.00366006	0.0579866
ENSGALG00000010943	SCN1A	9.48397	2.97308	1.02332	2.90532	0.00366877	0.0580441
ENSGALG00000010379	SNCA	135.306	-1.82817	0.630309	-2.90043	0.00372646	0.0586776
ENSGALG00000012965	FAM105A	186.37	1.56124	0.538764	2.89781	0.00375774	0.05887
ENSGALG00000040256	RIMS2	8.93762	2.61899	0.904506	2.89549	0.00378569	0.0592478
ENSGALG00000010798	DHCR24	119.978	-1.7886	0.61918	-2.88865	0.00386895	0.0602456
ENSGALG00000049172		8.2017	3.41476	1.18234	2.88814	0.0038753	0.0602762
ENSGALG00000007015	CD40	199.742	1.10813	0.38372	2.88786	0.00387872	0.0602762
ENSGALG00000016332	MCPH1	22.6778	1.75557	0.608115	2.88691	0.00389044	0.0603976
ENSGALG00000040120		43.7315	1.32774	0.460019	2.88626	0.00389845	0.0604612
ENSGALG00000051443	C1orf216	36.4968	1.59958	0.555517	2.87945	0.00398372	0.0617217
ENSGALG00000032403	EDCH1	734.605	2.00989	0.698529	2.87732	0.00401069	0.0620512
ENSGALG00000012416		12.6655	2.28179	0.793075	2.87714	0.00401302	0.0620512
ENSGALG00000023580	CLDN19	79.6461	-1.82364	0.636041	-2.86717	0.00414159	0.0637203
ENSGALG00000027980	NANOS1	27.2482	1.5694	0.547741	2.86523	0.00416709	0.0640487
ENSGALG00000036117	TENT5B	539.797	-1.19924	0.419256	-2.8604	0.00423102	0.0649667
ENSGALG00000048767		3.1969	5.01573	1.75912	2.85127	0.00435448	0.0664005
ENSGALG00000017362	HAVCR1	84.4593	2.12292	0.745366	2.84816	0.0043973	0.0669213
ENSGALG00000048102		8.06382	3.02117	1.0625	2.84347	0.00446258	0.0677812
ENSGALG00000023691	ENTPD7	73.4287	1.05145	0.369895	2.84257	0.00447511	0.0678679
ENSGALG00000010204	KCNC2	109.2	-1.03553	0.364488	-2.84106	0.00449639	0.0680399
ENSGALG00000011209	EVL	563.24	1.04257	0.366975	2.841	0.00449723	0.0680399
ENSGALG00000011244	DLK1	139.856	-1.51791	0.534712	-2.83874	0.00452922	0.0684568
ENSGALG00000019741	PSMC3IP	36.9079	1.35309	0.476768	2.83804	0.00453914	0.0684729
ENSGALG00000053954		8.48012	3.45534	1.21751	2.83804	0.00453915	0.0684729
ENSGALG00000049835	S1PR3	131.67	1.14377	0.403978	2.83127	0.00463634	0.0696328
ENSGALG00000023436	HDC	78.8257	1.53684	0.542893	2.83084	0.00464253	0.0696328
ENSGALG00000019322	TNFRSF13C	3.35389	5.08462	1.79617	2.83081	0.00464309	0.0696328
ENSGALG00000010719	NEIL3	26.3186	1.3638	0.482028	2.8293	0.00466496	0.069893
ENSGALG00000029012		57.9688	1.19382	0.422258	2.82724	0.00469513	0.0701331
ENSGALG00000016569	FANCB	13.2462	2.88143	1.01919	2.82717	0.00469619	0.0701331
ENSGALG00000015701		13.2021	2.21984	0.785442	2.82623	0.00470996	0.0702144
ENSGALG00000026380	UBE2C	81.0004	1.41399	0.500427	2.82557	0.00471971	0.0702144
ENSGALG00000041295	EN2	332.261	-1.25951	0.446346	-2.82182	0.00477516	0.0709249
ENSGALG00000012101	AP5M1	86.39	1.00686	0.357022	2.82015	0.00480013	0.0712273
ENSGALG00000026070		119.484	1.11666	0.396388	2.81709	0.00484612	0.0717718
ENSGALG00000032220	ELN	1907.29	-1.09605	0.389261	-2.81572	0.0048668	0.0719402
ENSGALG00000023787		6.39992	2.98188	1.05972	2.81383	0.00489546	0.0722946
ENSGALG00000008544	NCX1	92.0491	1.48195	0.527007	2.81202	0.00492315	0.0726341
ENSGALG00000014793	DLGAP1	16.0164	-2.76297	0.983506	-2.80931	0.00496482	0.0730397
ENSGALG00000005472	NAT	26.7028	1.45932	0.519986	2.80645	0.00500899	0.0734795
ENSGALG00000012196	MCUB	126.567	1.01674	0.362504	2.80477	0.00503532	0.0737306
ENSGALG00000000184	SLC27A6	25.1578	-1.78976	0.638118	-2.80474	0.00503565	0.0737306
ENSGALG00000040644	C8G	61.8169	1.19108	0.425036	2.8023	0.0050739	0.0741499
ENSGALG00000010593	GALC	40.9541	1.20038	0.428716	2.79993	0.00511139	0.0744864
ENSGALG00000017173	GUCY1A2	63.1869	1.29343	0.462473	2.79677	0.00516155	0.0750758
ENSGALG00000020002	SLC22A3	71.8545	1.21958	0.436172	2.7961	0.00517232	0.0751616
ENSGALG00000031425	PMP22	2710.77	-1.49398	0.534556	-2.7948	0.00519322	0.0753132
ENSGALG00000042767	LPAR2	42.583	-1.2918	0.462316	-2.79418	0.0052031	0.0753132
ENSGALG00000039576	KNSTRN	59.1049	1.67818	0.600716	2.79363	0.005212	0.0753132
ENSGALG00000005408	BCO1	117.945	1.43419	0.513771	2.79149	0.00524655	0.0756962
ENSGALG00000007412	MPZL2	15.0816	2.4559	0.880633	2.78879	0.00529053	0.0760212
ENSGALG00000001723		5.14018	-3.34124	1.19984	-2.78474	0.00535707	0.0766919
ENSGALG00000009270	HOXD10	11.2407	-2.08722	0.749844	-2.78354	0.00537698	0.0769057
ENSGALG00000008113	PLCL1	57.7991	-1.25852	0.452411	-2.7818	0.00540577	0.0772459
ENSGALG00000035185	novel gene	41.1586	1.07118	0.385411	2.77932	0.0054473	0.0777377
ENSGALG00000042684		29.8076	-1.33021	0.478639	-2.77914	0.00545024	0.0777377
ENSGALG00000007862	CNTN3	10.4939	-2.21849	0.801361	-2.76841	0.00563308	0.079982
ENSGALG00000030291	IRF10	401.841	1.69548	0.612966	2.76603	0.00567435	0.0804144
ENSGALG00000007018	SLC26A11	130.597	1.0344	0.374658	2.76092	0.00576389	0.0813696
ENSGALG00000041969	MTSS1	562.608	1.12558	0.407717	2.76068	0.00576809	0.0813696
ENSGALG00000003584	KPNA2	290.733	1.12164	0.408295	2.74713	0.00601195	0.0843475
ENSGALG00000027483	GLRX	139.915	1.34024	0.488301	2.7447	0.0060567	0.0848983
ENSGALG00000046093		41.7653	1.39873	0.509776	2.74382	0.0060729	0.0850481
ENSGALG00000035194	ARHGAP25	247.07	1.26347	0.460798	2.74191	0.00610835	0.085467
ENSGALG00000011663	FNDC1	754.345	-1.70318	0.621635	-2.73985	0.00614677	0.0859269
ENSGALG00000006804	ODF2L	16.1847	2.42416	0.885252	2.73839	0.00617414	0.0862314
ENSGALG00000003103	MST1R	42.5966	1.56056	0.570214	2.7368	0.00620403	0.0865706
ENSGALG00000000158	MHCDMA	29.3194	2.30135	0.84169	2.7342	0.00625325	0.0871001
ENSGALG00000010708	ICA1	135.216	1.26032	0.46115	2.733	0.0062761	0.0873025
ENSGALG00000047328		15.9061	1.6887	0.618034	2.73238	0.00628788	0.0873462
ENSGALG00000052088	SFR1	19.4771	2.14965	0.787921	2.72826	0.00636697	0.0882969
ENSGALG00000047024		177.645	-1.50614	0.55206	-2.72822	0.00636776	0.0882969
ENSGALG00000010567	RAB3B	53.2201	1.32956	0.487589	2.72682	0.00639487	0.0885139
ENSGALG00000042375		18.7902	1.84269	0.679517	2.71177	0.00669257	0.0920572
ENSGALG00000007744	CASS4	59.2988	1.05874	0.390594	2.71059	0.00671645	0.0922077
ENSGALG00000040276	RUNX2	6.93876	3.13068	1.15503	2.71048	0.00671862	0.0922077
ENSGALG00000043582		5.46657	3.85246	1.42364	2.70607	0.00680846	0.0931096
ENSGALG00000050179		3.28848	5.05271	1.87041	2.7014	0.0069049	0.0942226
ENSGALG00000015433	ABCA1	1987.03	1.36017	0.503562	2.7011	0.006911	0.0942226
ENSGALG00000035819	TMEM51	23.1465	1.92157	0.71219	2.69812	0.00697323	0.0949871
ENSGALG00000029211	FKBP6	12.8497	2.19479	0.813748	2.69714	0.00699386	0.0951004
ENSGALG00000001740	MGAT5B	153.087	1.35525	0.50326	2.69295	0.00708231	0.095931
ENSGALG00000029509	NECAB1	16.4712	-1.78027	0.661592	-2.6909	0.00712604	0.0963887
ENSGALG00000035602	ZNF536	78.8978	-1.8883	0.702002	-2.68987	0.00714793	0.0966003
ENSGALG00000044479		5.222	3.77188	1.40259	2.68923	0.0071617	0.0967017
ENSGALG00000009168	AFF2	147.284	1.01271	0.377874	2.68002	0.00736168	0.0988506
ENSGALG00000031255	FGF1	315.526	-1.17844	0.439786	-2.67958	0.00737152	0.0988506
ENSGALG00000048601		70.3644	-1.32671	0.495164	-2.67933	0.00737699	0.0988506
ENSGALG00000000791		74.205	1.50044	0.560168	2.67855	0.00739413	0.0988506
ENSGALG00000007076	CCNY	55.3499	1.1843	0.442168	2.67839	0.00739763	0.0988506
ENSGALG00000011673	STX11	15.5626	2.35049	0.878278	2.67625	0.00744512	0.0993132
ENSGALG00000015528	JAKMIP1	38.1384	1.22945	0.459646	2.67477	0.00747796	0.0995323
ENSGALG00000005519	TLL2	23.4588	2.07717	0.776617	2.67464	0.00748087	0.0995323
ENSGALG00000042388		1545.34	-1.02841	0.385104	-2.67048	0.0075743	0.100554
ENSGALG00000036441	WIPF1	845.426	1.13016	0.423729	2.66718	0.00764904	0.10116
ENSGALG00000011434	SLC11A1	70.9465	1.1837	0.4439	2.66658	0.00766267	0.101253
ENSGALG00000013293	GLDN	223.808	-1.72207	0.646123	-2.66524	0.00769334	0.101485
ENSGALG00000026038	ERI2	44.0357	2.26894	0.851501	2.66464	0.00770719	0.101505
ENSGALG00000015132	CDH2	193.917	1.26563	0.475252	2.66306	0.00774329	0.101796
ENSGALG00000054766	ITGA2B	59.155	1.30806	0.491388	2.66197	0.00776838	0.102039
ENSGALG00000030493	ENTPD3	7.04909	3.14762	1.18269	2.66141	0.00778135	0.102066
ENSGALG00000043605	BEST4	14.7991	1.74383	0.656611	2.6558	0.00791194	0.103397
ENSGALG00000013218	C3AR1	196.502	1.84191	0.695522	2.64824	0.00809125	0.105473
ENSGALG00000008932	ENTPD8	13.384	2.40224	0.907998	2.64565	0.00815353	0.106106
ENSGALG00000047262	CHIR-IG1-5	21.4121	2.44172	0.924268	2.64178	0.00824704	0.107142
ENSGALG00000008623	TOR4A	115.33	1.10043	0.416622	2.64132	0.00825836	0.107199
ENSGALG00000009388	SUSD4	29.3267	-1.38317	0.524011	-2.63957	0.00830106	0.107585
ENSGALG00000006054	CALCB	75.1833	1.33918	0.507681	2.63783	0.00834373	0.107777
ENSGALG00000006152		132.949	1.25292	0.475006	2.6377	0.00834715	0.107777
ENSGALG00000001031		34.1071	2.57263	0.975402	2.63751	0.00835171	0.107777
ENSGALG00000014742	HTR1A	4.89602	-3.26762	1.23912	-2.63705	0.00836297	0.107832
ENSGALG00000002242	GALNT9	18.0699	1.85197	0.702505	2.63623	0.0083832	0.107913
ENSGALG00000011281	SGO1	29.9435	1.58235	0.600492	2.63509	0.0084115	0.108097
ENSGALG00000016905	SLITRK1	13.6275	2.53843	0.964218	2.63263	0.00847265	0.108612
ENSGALG00000008206	TESC	19.138	1.4943	0.568124	2.63024	0.00853244	0.109197
ENSGALG00000013697	CNDP1	19.5578	2.36524	0.89957	2.62931	0.00855592	0.109316
ENSGALG00000005886	WSCD1	211.882	1.33143	0.506723	2.62753	0.00860065	0.109616
ENSGALG00000007158	SOCS1	106.686	1.27916	0.487149	2.62581	0.00864431	0.110052
ENSGALG00000006725	ACAN	4.13825	-4.58915	1.74888	-2.62405	0.00868921	0.110289
ENSGALG00000026422		490.279	1.57854	0.601704	2.62344	0.00870461	0.110304
ENSGALG00000006394		6.69446	2.69219	1.02686	2.62178	0.00874727	0.110572
ENSGALG00000047143		835.099	-1.20898	0.461219	-2.62128	0.00876014	0.110644
ENSGALG00000050503	TNFRSF4	94.116	1.44569	0.552103	2.61852	0.00883125	0.111269
ENSGALG00000001450	IGSF9B	46.5253	-2.04076	0.78068	-2.61408	0.00894677	0.112107
ENSGALG00000012612	FBP2	3053.59	-1.27885	0.489319	-2.61354	0.00896099	0.112107
ENSGALG00000036824	CDH23	96.7666	-1.63426	0.625325	-2.61346	0.00896306	0.112107
ENSGALG00000007356	MAP3K8	107.475	1.41161	0.540226	2.61301	0.008975	0.112166
ENSGALG00000053721		86.0103	-1.25318	0.479738	-2.61222	0.00899552	0.112289
ENSGALG00000008150	RASAL1	6.15328	3.39113	1.29885	2.61088	0.00903096	0.112289
ENSGALG00000002204	SLC7A4	22.0464	-1.80156	0.690276	-2.60992	0.00905633	0.112289
ENSGALG00000007676	EME1	34.3833	1.62162	0.621982	2.60718	0.00912917	0.112815
ENSGALG00000028411		32.4162	2.15033	0.824993	2.60648	0.00914772	0.112866
ENSGALG00000034271	UHRF1	346.492	1.20963	0.464157	2.60608	0.00915847	0.112866
ENSGALG00000050785		10.3142	2.84734	1.09259	2.60604	0.00915948	0.112866
ENSGALG00000000560		839.088	-1.11659	0.428572	-2.60538	0.00917714	0.112866
ENSGALG00000032259	SIX3	5.62722	-5.05008	1.93864	-2.60497	0.00918833	0.112913
ENSGALG00000011681	DEPDC7	53.2648	-1.38257	0.531011	-2.60365	0.00922364	0.113257
ENSGALG00000019003	PRAG1	32.5005	1.7382	0.667838	2.60272	0.0092487	0.113385
ENSGALG00000002118	CO6	40.8339	1.68254	0.646595	2.60215	0.00926413	0.113484
ENSGALG00000051184		227.87	-1.04841	0.403086	-2.60096	0.0092964	0.113699
ENSGALG00000045814	CRLF2	54.2422	1.83424	0.70585	2.59862	0.00935986	0.114384
ENSGALG00000029583	PLBD1	714.317	1.22395	0.471773	2.59436	0.00947665	0.115629
ENSGALG00000033391	ISL2	5.45507	3.81154	1.46967	2.59346	0.00950153	0.115841
ENSGALG00000001955	AANAT	29.3853	2.47334	0.954082	2.59238	0.00953155	0.116024
ENSGALG00000028560	OC3	73.7258	-1.61932	0.624801	-2.59173	0.00954942	0.11615
ENSGALG00000004960		2715.5	-1.43994	0.556483	-2.58757	0.00966566	0.117379
ENSGALG00000009855	TBC1D9	357.351	-1.15772	0.447887	-2.58485	0.00974223	0.117946
ENSGALG00000007118		11.1118	2.06448	0.798692	2.58482	0.00974289	0.117946
ENSGALG00000006717		12.5905	-2.38762	0.923973	-2.58408	0.00976394	0.118108
ENSGALG00000003742	CPAMD8	181.642	-1.35711	0.525995	-2.58008	0.00987763	0.119258
ENSGALG00000048919		2.62563	4.72942	1.83522	2.57704	0.00996509	0.11979
ENSGALG00000014880	PARP8	90.7178	1.43103	0.555668	2.57533	0.0100146	0.120292
ENSGALG00000054319	ELOVL6	48.8801	-1.26418	0.491048	-2.57446	0.0100398	0.120408
ENSGALG00000055053	PRSS35	221.824	-1.11185	0.431993	-2.57377	0.0100597	0.120459
ENSGALG00000040307	MORN2	4.62675	3.57799	1.39098	2.57228	0.0101032	0.120792
ENSGALG00000027747	TROJANZ	96.5728	1.81774	0.707294	2.57	0.0101699	0.121496
ENSGALG00000005180		546.793	-1.69985	0.661928	-2.56803	0.010228	0.121907
ENSGALG00000008148	MYBPC3	243.549	1.45296	0.565919	2.56743	0.0102455	0.122021
ENSGALG00000015315	TRIM14	21.5089	1.65633	0.645786	2.56483	0.0103225	0.122709
ENSGALG00000013773	FUCA2	149.846	1.09374	0.426462	2.56468	0.010327	0.122709
ENSGALG00000009758	SLC7A11	7.00706	3.13544	1.2244	2.56079	0.0104435	0.123523
ENSGALG00000011747		82.0701	1.19632	0.467269	2.56024	0.01046	0.123559
ENSGALG00000028256	CCL19	463.325	5.18139	2.02548	2.5581	0.0105246	0.124101
ENSGALG00000009803	MGST2	13.0991	2.22807	0.871103	2.55776	0.0105348	0.124127
ENSGALG00000020386	BDKRB1	148.015	1.35975	0.53199	2.55596	0.0105895	0.124487
ENSGALG00000053667		36.4439	2.70351	1.05815	2.55494	0.0106205	0.124675
ENSGALG00000002466	SLC2A5	98.4587	1.20731	0.472595	2.55464	0.0106297	0.124675
ENSGALG00000013771	KIAA1211	33.7366	-1.73411	0.679291	-2.55282	0.0106855	0.125235
ENSGALG00000011635	TFCP2L1	11.71	-2.40955	0.944346	-2.55155	0.0107244	0.1255
ENSGALG00000006566	TBCCD1	78.4725	1.01326	0.397486	2.54916	0.0107981	0.126175
ENSGALG00000012200	GCH1	23.2389	1.50921	0.592042	2.54916	0.0107984	0.126175
ENSGALG00000030209	CPZ	107.586	-2.02128	0.793504	-2.54729	0.0108564	0.126651
ENSGALG00000012018	UGT8	318.812	-1.83355	0.7202	-2.54589	0.0108999	0.126976
ENSGALG00000007284	SYNPR	97.3644	-1.63834	0.643947	-2.54422	0.0109524	0.127204
ENSGALG00000004261	AQP9	141.747	-1.43571	0.564946	-2.54132	0.0110435	0.127797
ENSGALG00000001391	PLLP	34.5059	-1.78591	0.703059	-2.5402	0.0110788	0.128001
ENSGALG00000044763	GPR82	13.0567	3.06568	1.20704	2.53983	0.0110906	0.128039
ENSGALG00000047383		45.7818	-1.39327	0.550012	-2.53317	0.0113035	0.130011
ENSGALG00000014192	ATP10D	147.422	1.07429	0.424288	2.53199	0.0113417	0.130257
ENSGALG00000021855		4.58048	5.53155	2.18603	2.53041	0.011393	0.130651
ENSGALG00000017327	P2RY6	112.931	1.60249	0.634378	2.52608	0.0115342	0.131685
ENSGALG00000046326	IL1R2	12.6433	3.22684	1.27864	2.52364	0.0116147	0.132408
ENSGALG00000050882		247.641	1.10022	0.436088	2.52293	0.0116383	0.132481
ENSGALG00000007768	AURKA	77.5919	1.26492	0.502366	2.51792	0.011805	0.134083
ENSGALG00000003227	RAB11FIP4	21.1865	1.82916	0.726788	2.51678	0.0118434	0.134275
ENSGALG00000009724	GREM1	5.68313	-3.00987	1.19685	-2.51482	0.0119092	0.13477
ENSGALG00000012932	FGD4	84.5842	1.07185	0.426373	2.51388	0.0119412	0.135034
ENSGALG00000035927	ST8SIA5	441.905	-2.00139	0.79711	-2.51081	0.0120456	0.136015
ENSGALG00000008554	IL17REL	22.5511	1.44927	0.578118	2.50688	0.0121801	0.137433
ENSGALG00000006848	ZSWIM3	20.4382	1.53947	0.614919	2.50353	0.012296	0.138538
ENSGALG00000025921		551.126	-1.21	0.483749	-2.50129	0.0123742	0.139269
ENSGALG00000035854		112.548	-2.24774	0.898679	-2.50116	0.0123789	0.139269
ENSGALG00000032022	CDH10	19.5208	-1.39922	0.559935	-2.49889	0.0124582	0.14006
ENSGALG00000008954	RUNDC3B	42.4748	1.10755	0.443423	2.49772	0.0124995	0.140422
ENSGALG00000054964		14.5531	-1.70058	0.681045	-2.49701	0.0125244	0.140456
ENSGALG00000023122	SULT1B	73.3718	1.06775	0.427937	2.49512	0.0125915	0.140788
ENSGALG00000015075	B3GAT1L	142.972	-1.93619	0.776351	-2.49396	0.0126326	0.141096
ENSGALG00000050728		50.0525	1.3071	0.524542	2.49189	0.0127064	0.141613
ENSGALG00000047434		44.6912	-1.00756	0.404468	-2.49108	0.0127354	0.141834
ENSGALG00000017204	SESN3	165.732	1.06099	0.426301	2.48882	0.0128166	0.142533
ENSGALG00000019835	TRIM27.2	12.4023	2.40363	0.966213	2.48768	0.0128579	0.14289
ENSGALG00000032882	EVA1C	94.5682	1.13612	0.457	2.48604	0.0129172	0.143005
ENSGALG00000033787		2.47039	4.64153	1.86717	2.48586	0.0129238	0.143005
ENSGALG00000045510		13.0005	4.14198	1.66778	2.48353	0.0130087	0.143635
ENSGALG00000012422		86.0057	4.17962	1.68372	2.48237	0.0130512	0.144001
ENSGALG00000041981	PRR7	50.8424	1.23082	0.496349	2.47974	0.0131479	0.144965
ENSGALG00000000667	EDN2	61.5183	1.6579	0.669052	2.47799	0.0132126	0.145471
ENSGALG00000024466	CCL17	10.2811	2.8808	1.16297	2.47711	0.0132452	0.145726
ENSGALG00000036069	TCIRG1	478.971	1.12502	0.454274	2.47653	0.0132667	0.145858
ENSGALG00000043569	NME5	50.1756	1.04861	0.423716	2.47479	0.0133315	0.146154
ENSGALG00000044606	MEP1B	4.0082	4.31146	1.74276	2.47392	0.013364	0.1462
ENSGALG00000006519	KIAA1024	19.7658	-2.93286	1.18702	-2.47076	0.0134824	0.147079
ENSGALG00000005030	DOCK10	488.424	1.27335	0.516997	2.46297	0.0137792	0.149157
ENSGALG00000031763	EDARADD	79.3535	1.08532	0.441949	2.45576	0.0140589	0.151336
ENSGALG00000002622	FCHSD1	45.893	1.29259	0.52657	2.45473	0.0140989	0.151556
ENSGALG00000040159		8.83704	2.88447	1.17597	2.45285	0.0141728	0.151927
ENSGALG00000015055	SLC22A16	101.685	-1.03442	0.421933	-2.45163	0.014221	0.152233
ENSGALG00000033783	FER1L6	7.28355	-2.56749	1.04763	-2.45076	0.0142557	0.152384
ENSGALG00000040730	RXRG	23.5281	1.23748	0.505309	2.44895	0.0143273	0.152736
ENSGALG00000012290	SOX10	267.743	-1.24818	0.511025	-2.44251	0.0145857	0.154649
ENSGALG00000050240	TBX21	199.21	1.41417	0.579778	2.43916	0.0147215	0.155649
ENSGALG00000002987	SERPINF2	156.538	1.50456	0.617057	2.43828	0.0147572	0.155919
ENSGALG00000031112	COL5A2	2496.43	-1.16125	0.476666	-2.43619	0.0148428	0.156315
ENSGALG00000007007		66.6	-1.40568	0.5775	-2.43408	0.0149298	0.157098
ENSGALG00000051101		28.7168	2.40667	0.990595	2.42952	0.0151188	0.158217
ENSGALG00000011844	IL21	4.18088	4.37862	1.80367	2.42761	0.0151985	0.158722
ENSGALG00000043302	LAT2	24.0579	1.7968	0.740217	2.4274	0.0152074	0.158722
ENSGALG00000044071	ABI3	96.6194	1.07088	0.442277	2.42129	0.0154656	0.1612
ENSGALG00000002546	COL5A1	3102.96	-1.1308	0.46744	-2.41914	0.0155572	0.161936
ENSGALG00000000081	IL4I1	17.8407	2.38302	0.986018	2.41682	0.0156569	0.162864
ENSGALG00000005062	FOXN4	23.977	-1.71583	0.71081	-2.41391	0.0157825	0.163729
ENSGALG00000009107	NRXN1	1083.75	-1.38967	0.576466	-2.41068	0.0159228	0.164852
ENSGALG00000032453	PMP2	79.0783	-2.33608	0.969322	-2.41001	0.015952	0.16487
ENSGALG00000003562	NPTX2	123.95	1.63744	0.67948	2.40984	0.0159596	0.16487
ENSGALG00000011690	CLBA1	26.6617	1.41472	0.587078	2.40977	0.0159626	0.16487
ENSGALG00000034204		8.45854	2.78242	1.15505	2.40891	0.0160004	0.164992
ENSGALG00000048539	BHLHE41	130.129	-1.15284	0.479694	-2.40329	0.0162482	0.167101
ENSGALG00000023172		11.6065	2.61549	1.08957	2.40048	0.0163736	0.168167
ENSGALG00000023472		59.4589	1.06602	0.444288	2.3994	0.016422	0.16844
ENSGALG00000004341		23.6095	1.26142	0.526007	2.39811	0.01648	0.168922
ENSGALG00000005263	SOX8	109.537	-1.18939	0.496737	-2.3944	0.0166474	0.16985
ENSGALG00000009854	NEK2	53.1097	1.43473	0.600227	2.39032	0.0168338	0.171418
ENSGALG00000010672	KCNK13	10.1282	1.89294	0.7921	2.38978	0.0168585	0.171418
ENSGALG00000007278	GRIN2A	5.06518	3.05418	1.28022	2.38568	0.0170477	0.17302
ENSGALG00000005095	SLC25A25	438.958	-1.03791	0.435214	-2.38483	0.0170871	0.173192
ENSGALG00000000695	MFSD4A	108.526	1.39755	0.586744	2.38187	0.0172251	0.174259
ENSGALG00000044053	NLRX1	40.3645	1.26435	0.530879	2.38162	0.0172367	0.174259
ENSGALG00000005797	COL20A1	289.306	-1.27223	0.534375	-2.38078	0.0172758	0.17449
ENSGALG00000045671		228.159	1.03995	0.436837	2.38063	0.017283	0.17449
ENSGALG00000016676	MCM3	123.126	1.60198	0.67381	2.37749	0.0174307	0.175637
ENSGALG00000054732		5.40867	2.71164	1.14111	2.37632	0.0174863	0.175968
ENSGALG00000044811		5.30626	5.74356	2.42168	2.37172	0.0177054	0.177825
ENSGALG00000052084		2.50291	-4.88256	2.06183	-2.36807	0.0178812	0.179241
ENSGALG00000038141	NCF4	95.6972	1.69883	0.717652	2.36721	0.0179229	0.179542
ENSGALG00000042500		8.94098	2.91226	1.23083	2.36609	0.0179772	0.179829
ENSGALG00000002287	CRB1	12.5435	-1.71489	0.725819	-2.36269	0.0181427	0.18104
ENSGALG00000005551	DKK3	405.276	-1.01419	0.429342	-2.36221	0.0181665	0.181161
ENSGALG00000026363	FIGNL1	58.4841	1.0436	0.442136	2.36035	0.0182575	0.181768
ENSGALG00000047545		9.01388	-1.80844	0.766206	-2.36025	0.0182627	0.181768
ENSGALG00000010899	G6PC2	18.5407	1.43676	0.609458	2.35744	0.0184016	0.182797
ENSGALG00000009651	LXN	31.0233	1.14479	0.486022	2.35542	0.0185017	0.183466
ENSGALG00000041555	COL1A1	21375.3	-1.22985	0.522201	-2.35512	0.0185165	0.183466
ENSGALG00000013728	PPAT	208.761	1.02722	0.437495	2.34797	0.0188762	0.186075
ENSGALG00000011250	ASIC4	4.91497	-2.80335	1.19689	-2.3422	0.0191707	0.188141
ENSGALG00000009805	PPM1H	20.5957	1.56504	0.668505	2.3411	0.0192269	0.188428
ENSGALG00000045473	CHIR-B6	4.79751	3.00426	1.2836	2.3405	0.0192577	0.188428
ENSGALG00000012228	MDGA2	15.732	-2.03473	0.86939	-2.34041	0.0192628	0.188428
ENSGALG00000023773		48.2325	-1.11732	0.47768	-2.33906	0.0193325	0.188428
ENSGALG00000003321	RILPL2	182.756	1.07031	0.457587	2.33904	0.0193336	0.188428
ENSGALG00000006456	C14H16orf45	229.863	-1.64831	0.704864	-2.33849	0.0193621	0.188428
ENSGALG00000009903	IFNG	4.39511	3.48537	1.49048	2.33841	0.0193659	0.188428
ENSGALG00000006217	S100B	28.0516	-2.48172	1.06137	-2.33823	0.0193754	0.188428
ENSGALG00000014616	MT3	3.47137	4.09824	1.7549	2.33532	0.0195268	0.18939
ENSGALG00000011369	LHX8	10.5305	-2.10678	0.902605	-2.33411	0.01959	0.189722
ENSGALG00000044569		24.8611	3.2656	1.40105	2.33082	0.0197631	0.1908
ENSGALG00000014686	FBN2	164.387	-1.48039	0.635991	-2.32769	0.0199283	0.192155
ENSGALG00000029435	CYP7B1	37.7759	1.07505	0.462236	2.32576	0.0200314	0.192909
ENSGALG00000010293	RBP	12.9921	1.70497	0.733405	2.32473	0.0200865	0.193198
ENSGALG00000042356	FSTL3	122.859	-1.007	0.433249	-2.32431	0.0201089	0.193293
ENSGALG00000011684	STAP1	10.4181	2.91443	1.25458	2.32303	0.0201775	0.193592
ENSGALG00000002395		9.09899	-2.33933	1.00716	-2.3227	0.0201954	0.193642
ENSGALG00000008442	TENM1	10.6121	-2.42446	1.04427	-2.32169	0.0202495	0.193801
ENSGALG00000042389	EN1	53.3841	1.27504	0.549679	2.3196	0.0203624	0.19464
ENSGALG00000001094	ADGRD2	12.5417	1.76944	0.76321	2.31842	0.0204268	0.195134
ENSGALG00000013548	GZMA	19.1245	3.16715	1.36763	2.3158	0.0205693	0.196066
ENSGALG00000041921	CWH43	6.73016	-2.67905	1.15892	-2.31168	0.0207953	0.197384
ENSGALG00000011013	PCNX2	26.6566	1.59977	0.692148	2.31131	0.0208156	0.197384
ENSGALG00000003473	SFRP1	106.08	-1.90656	0.82541	-2.30983	0.0208977	0.19792
ENSGALG00000015388	PRDM1	29.2935	1.46702	0.63595	2.30682	0.0210646	0.198931
ENSGALG00000004966	NYAP2	7.16826	-2.06019	0.893291	-2.30629	0.0210947	0.198931
ENSGALG00000001445	FABP6	41.33	1.06421	0.461825	2.30435	0.021203	0.199709
ENSGALG00000020554	ADAMTSL1	81.3263	-1.18364	0.514164	-2.30207	0.021331	0.200793
ENSGALG00000011805		10.1231	2.05659	0.894046	2.30032	0.02143	0.201233
ENSGALG00000012989	NINJ2	47.0854	-1.4448	0.628171	-2.30002	0.0214473	0.201274
ENSGALG00000007503	KMO	4.40719	3.48901	1.51924	2.29655	0.0216442	0.202875
ENSGALG00000013568	NR4A3	490.329	-1.57202	0.68497	-2.29502	0.0217319	0.20345
ENSGALG00000004646		29.7208	1.22318	0.533727	2.29177	0.0219186	0.204826
ENSGALG00000014412	CSTA	57.8255	1.77884	0.777252	2.28863	0.022101	0.205908
ENSGALG00000047648		2.14783	4.44076	1.94255	2.28604	0.0222519	0.206814
ENSGALG00000003085	CDK1	149.876	1.21748	0.532888	2.28468	0.0223313	0.207303
ENSGALG00000001698	GABRA1	62.5321	-1.39738	0.611936	-2.28355	0.0223982	0.207644
ENSGALG00000014203	PARVG	145.405	1.27479	0.55829	2.28337	0.0224083	0.207644
ENSGALG00000008466		14.1422	1.74704	0.765432	2.28242	0.0224646	0.207729
ENSGALG00000031000	APRT	86.249	1.16716	0.511447	2.28208	0.0224844	0.207729
ENSGALG00000016044	SIM2	91.0936	1.35514	0.594026	2.28128	0.0225318	0.208039
ENSGALG00000040369	PFKFB3	756.666	1.35688	0.595215	2.27965	0.0226287	0.208684
ENSGALG00000007543	APCDD1L	97.9397	-1.37061	0.601406	-2.27901	0.0226664	0.208891
ENSGALG00000015602	CKMT2	5977.97	-1.53036	0.67177	-2.2781	0.0227205	0.209156
ENSGALG00000013782	CDH7	25.3993	-2.06287	0.905694	-2.27767	0.0227463	0.209269
ENSGALG00000042257	MYH1F	312239	-1.20867	0.530792	-2.2771	0.0227804	0.209441
ENSGALG00000050548		18.7856	-1.37376	0.603853	-2.27498	0.0229068	0.210245
ENSGALG00000041014		11.7918	1.8654	0.820249	2.27419	0.0229548	0.210381
ENSGALG00000047166		7.86405	1.95361	0.859955	2.27176	0.0231009	0.211273
ENSGALG00000015419	PENK	179.586	-1.56028	0.687467	-2.2696	0.0232317	0.212218
ENSGALG00000026914	DOK3	6.62048	2.67032	1.17746	2.26786	0.023338	0.212811
ENSGALG00000023521	ADRA2A	37.3175	1.26804	0.560003	2.26434	0.0235533	0.214142
ENSGALG00000040007	IL17D	49.6569	-1.11293	0.49159	-2.26394	0.0235777	0.214238
ENSGALG00000037326	MAP3K9	43.8316	1.21065	0.536198	2.25783	0.0239561	0.21691
ENSGALG00000039648		23.2399	1.16143	0.51482	2.25598	0.0240716	0.217066
ENSGALG00000003933	QSOX1	382.215	1.07804	0.478276	2.25402	0.0241948	0.217669
ENSGALG00000003212	TSPO2	147.453	-1.76684	0.784271	-2.25285	0.0242688	0.218207
ENSGALG00000016286	CXorf21	16.013	2.12807	0.944802	2.2524	0.0242968	0.218332
ENSGALG00000017183	MMP13	130.88	1.49099	0.662189	2.2516	0.0243473	0.218382
ENSGALG00000047192		2.93117	3.84045	1.70578	2.25143	0.0243586	0.218382
ENSGALG00000009289	SLC18A2	20.6982	1.50233	0.667945	2.24919	0.0245005	0.219263
ENSGALG00000037533		6.16113	-2.79239	1.24159	-2.24904	0.0245098	0.219263
ENSGALG00000038416		44.1551	1.35088	0.60119	2.24701	0.0246397	0.220133
ENSGALG00000006258	SPOCK1	16.0278	-1.99276	0.887304	-2.24586	0.0247127	0.220591
ENSGALG00000011579		3.8298	-3.5592	1.58587	-2.24432	0.0248119	0.220904
ENSGALG00000046694		2.41038	4.60944	2.05535	2.24266	0.0249188	0.221384
ENSGALG00000034067	FMOD	1814.74	-1.09104	0.486508	-2.24259	0.0249231	0.221384
ENSGALG00000009239	TLR2B	48.5363	2.05536	0.916786	2.24192	0.0249667	0.221517
ENSGALG00000052092		12.5765	3.00585	1.34116	2.24124	0.0250106	0.221652
ENSGALG00000015572	CCDC125	9.01486	2.03612	0.909179	2.23952	0.0251223	0.222386
ENSGALG00000001231	SAMHD1	866.854	1.06618	0.476672	2.23671	0.0253054	0.223082
ENSGALG00000045925		6.10207	3.40572	1.52275	2.23656	0.0253153	0.223082
ENSGALG00000048236		216.821	1.24473	0.556543	2.23655	0.0253159	0.223082
ENSGALG00000045469	BCAN	6.47001	3.0318	1.3559	2.23601	0.0253512	0.223119
ENSGALG00000006785	IRF1	730.646	1.27433	0.570404	2.23408	0.0254779	0.223612
ENSGALG00000000516	FANCA	21.9849	1.26212	0.565138	2.23329	0.0255297	0.223812
ENSGALG00000022733	ARL11	15.3154	2.02539	0.907271	2.23239	0.0255889	0.22395
ENSGALG00000030075		20.7257	2.73346	1.2258	2.22995	0.0257511	0.225026
ENSGALG00000000295		92.2145	-1.70058	0.762648	-2.22983	0.0257584	0.225026
ENSGALG00000019755		21.907	2.32056	1.04173	2.22761	0.0259064	0.226088
ENSGALG00000010160	DMRT1	8.42984	-1.84269	0.827478	-2.22687	0.0259559	0.226392
ENSGALG00000003301	FAM167B	33.136	1.1128	0.499876	2.22615	0.0260042	0.226685
ENSGALG00000037675	COL14A1	107.27	-1.57222	0.70736	-2.22266	0.0262388	0.228216
ENSGALG00000000839	WNT11	14.5791	-1.73205	0.780876	-2.21809	0.0265487	0.230133
ENSGALG00000050065	CYSLTR2	57.2853	1.08098	0.487499	2.21739	0.0265964	0.230288
ENSGALG00000023709	TOR1BL	7.4685	3.27709	1.47839	2.21666	0.0266463	0.230591
ENSGALG00000053543		15.8391	1.75836	0.794134	2.21419	0.0268157	0.231523
ENSGALG00000033338	GPT2	139.203	-1.21676	0.549575	-2.21399	0.0268292	0.231523
ENSGALG00000047801	GIPC3	2.18368	4.4622	2.01565	2.21378	0.0268439	0.231523
ENSGALG00000046548		25.9188	-2.32631	1.05112	-2.21317	0.0268858	0.231755
ENSGALG00000016828	GRTP1	87.6086	-1.1704	0.529768	-2.20927	0.027156	0.233453
ENSGALG00000014938	ABHD3	95.3091	-1.51792	0.687388	-2.20825	0.027227	0.233653
ENSGALG00000008182	CHAC2	158.301	-1.20712	0.546693	-2.20804	0.0272418	0.233653
ENSGALG00000032039	HOXD13	3.54212	-3.3758	1.53016	-2.20618	0.0273716	0.234141
ENSGALG00000031693	KCNB2	50.4362	1.04911	0.47557	2.206	0.0273841	0.234141
ENSGALG00000013546		6.77757	2.4258	1.09979	2.2057	0.0274048	0.234141
ENSGALG00000051375		17.7845	2.00046	0.907123	2.20528	0.0274341	0.234141
ENSGALG00000054174		7.55418	2.3169	1.05188	2.20263	0.0276206	0.235332
ENSGALG00000012595	AGTPBP1	1396.6	-1.06375	0.483003	-2.20236	0.0276401	0.235342
ENSGALG00000033729		2.2413	4.50582	2.04736	2.20079	0.0277509	0.23592
ENSGALG00000026761	LIN28B	3.32584	5.07248	2.30525	2.2004	0.0277787	0.236027
ENSGALG00000033183	GABRQ	7.98432	2.39397	1.08898	2.19837	0.0279226	0.236578
ENSGALG00000009095	LHCGR	8.32861	2.05845	0.937717	2.19517	0.0281514	0.238016
ENSGALG00000003213	LGALS2	20.0105	2.12686	0.969209	2.19443	0.0282042	0.238129
ENSGALG00000014751	ADAMTS6	16.1307	-1.40407	0.640027	-2.19376	0.0282525	0.238349
ENSGALG00000013035	SBK2	731.936	1.10826	0.50541	2.1928	0.0283215	0.238587
ENSGALG00000005544	GPR55	2.64122	4.7378	2.16472	2.18864	0.0286227	0.240421
ENSGALG00000006220	KCNC1	30.2311	-1.48846	0.680405	-2.18762	0.0286976	0.240919
ENSGALG00000012420	CG-1B	252.21	1.02064	0.466713	2.18687	0.0287519	0.241211
ENSGALG00000054015	PRR11	27.419	1.17269	0.536356	2.18639	0.0287868	0.241275
ENSGALG00000053649		11.7572	2.04198	0.934942	2.18407	0.0289573	0.242412
ENSGALG00000042458	ACTN1	776.497	1.0292	0.47189	2.18101	0.0291828	0.243587
ENSGALG00000003881	ERCC6L	37.337	1.45349	0.666457	2.18093	0.0291888	0.243587
ENSGALG00000051645	CDC6	22.1029	1.46797	0.673602	2.17929	0.0293105	0.244421
ENSGALG00000052856		9.97669	2.03712	0.935723	2.17706	0.0294765	0.245544
ENSGALG00000049145		2.46006	4.63633	2.12977	2.17692	0.0294869	0.245544
ENSGALG00000002555	RET	102.024	-1.14373	0.525779	-2.1753	0.0296077	0.245888
ENSGALG00000006491	ANKRD1	4900.06	-1.00756	0.463493	-2.17383	0.0297178	0.246555
ENSGALG00000008615		7.7556	1.93357	0.890003	2.17254	0.0298149	0.247209
ENSGALG00000014971	SLC2A9	20.2336	1.97402	0.908747	2.17224	0.0298374	0.24722
ENSGALG00000007906	CHRNG	939.483	1.37004	0.631105	2.17086	0.0299414	0.247594
ENSGALG00000002329	CCL1	29.2578	1.54494	0.71239	2.16867	0.0301078	0.248703
ENSGALG00000047341		42.1256	-2.33639	1.07839	-2.16655	0.0302692	0.24944
ENSGALG00000000607	GPR37L1	41.4957	-1.46225	0.674954	-2.16644	0.0302773	0.24944
ENSGALG00000046135		2.83254	3.77979	1.74567	2.16524	0.0303697	0.249931
ENSGALG00000052932	SHROOM3	221.21	-1.08989	0.504033	-2.16234	0.0305918	0.250691
ENSGALG00000005631	TRPM2	19.0393	1.49723	0.693239	2.15976	0.0307909	0.251921
ENSGALG00000017148	CENPJ	19.3555	1.5235	0.706528	2.15632	0.0310584	0.253049
ENSGALG00000050359		5.97618	2.84558	1.31966	2.15631	0.0310598	0.253049
ENSGALG00000048656		84.8726	-1.45025	0.673658	-2.1528	0.031334	0.254746
ENSGALG00000036645	KIF15	134.446	1.33603	0.620888	2.15181	0.0314126	0.254861
ENSGALG00000030855		5.28858	2.67821	1.24564	2.15007	0.0315498	0.255425
ENSGALG00000002581		68.2141	1.32865	0.619636	2.14425	0.0320129	0.25758
ENSGALG00000028318	CDKN1A	71.8636	1.17503	0.548141	2.14367	0.0320596	0.257661
ENSGALG00000028659	BLEC1	12.8426	1.67325	0.7812	2.1419	0.0322019	0.258267
ENSGALG00000037556	SLC1A2	50.7893	1.14984	0.537029	2.14111	0.0322654	0.258269
ENSGALG00000007538		3.05089	-5.16773	2.41363	-2.14106	0.032269	0.258269
ENSGALG00000054191		41.6997	-1.07256	0.501114	-2.14035	0.0323265	0.258461
ENSGALG00000047438		2.03059	4.35693	2.03597	2.13998	0.0323563	0.258566
ENSGALG00000012232	DNAAF2	33.941	1.03775	0.485323	2.13828	0.0324942	0.258864
ENSGALG00000020210	CENPU	21.6608	1.76512	0.825488	2.13828	0.0324942	0.258864
ENSGALG00000002121	PLEKHN1	77.3211	-1.03742	0.485698	-2.13593	0.0326848	0.260115
ENSGALG00000003744	ADAM19	114.796	-1.21091	0.567591	-2.13341	0.0328907	0.260813
ENSGALG00000000653	CNTN2	19.2432	-2.56416	1.20381	-2.13004	0.0331682	0.261597
ENSGALG00000038225	SEMA3E	5.07009	2.61267	1.22667	2.12989	0.033181	0.261597
ENSGALG00000004669	ASPA	45.5435	1.27653	0.599467	2.12944	0.0332179	0.261597
ENSGALG00000037413	IL7	14.0129	1.56481	0.735285	2.12817	0.033323	0.261688
ENSGALG00000050600		4.49165	4.48249	2.11022	2.12418	0.0336549	0.262958
ENSGALG00000029235	CPNE4	16.6947	1.53171	0.721607	2.12264	0.0337841	0.263332
ENSGALG00000001696	SAG	30.2198	1.11388	0.524772	2.12259	0.033788	0.263332
ENSGALG00000015363	HJURP	80.4825	1.30239	0.613854	2.12166	0.0338665	0.26381
ENSGALG00000035476		41.6058	1.39941	0.659822	2.12089	0.0339313	0.264049
ENSGALG00000008704	CUBN	390.693	-1.30815	0.617926	-2.11701	0.0342593	0.266106
ENSGALG00000047320	MFAP5	2299.23	-1.04397	0.493197	-2.11674	0.0342818	0.266106
ENSGALG00000010108		72.0259	1.00502	0.475426	2.11394	0.0345208	0.267558
ENSGALG00000052270		1.98051	4.32486	2.04619	2.11362	0.034548	0.26757
ENSGALG00000013775	CDH19	126.286	-1.07791	0.510651	-2.11085	0.0347852	0.268663
ENSGALG00000020703	GRB14	19.1868	-1.41576	0.670899	-2.11024	0.0348374	0.268798
ENSGALG00000029282	FOXL2	3.04841	3.90223	1.84939	2.11001	0.0348575	0.268819
ENSGALG00000046731		3.51478	-4.35045	2.06259	-2.10922	0.0349254	0.269197
ENSGALG00000000507	CPNE7	5.1261	3.06759	1.4545	2.10904	0.0349414	0.269197
ENSGALG00000028373	GAS2L3	123.535	-1.40797	0.668637	-2.10573	0.0352281	0.270865
ENSGALG00000008866	WDPCP	34.5781	-1.07844	0.512247	-2.10531	0.0352644	0.270875
ENSGALG00000029558		10.009	2.17815	1.03527	2.10394	0.0353835	0.271655
ENSGALG00000035153	STX3	18.0103	1.52008	0.722785	2.10309	0.0354579	0.272063
ENSGALG00000026152		748.395	1.20316	0.57222	2.10262	0.0354993	0.272138
ENSGALG00000032717	CCL4	44.8618	4.02749	1.91638	2.10162	0.035587	0.272675
ENSGALG00000005350		1671.16	-1.20195	0.57213	-2.10083	0.0356563	0.272816
ENSGALG00000002160	B2M	3029.68	1.15402	0.549372	2.10062	0.0356747	0.272816
ENSGALG00000021092		6.53308	2.07289	0.986809	2.1006	0.0356761	0.272816
ENSGALG00000006602	SYT8	4.27682	2.8	1.33333	2.10001	0.035728	0.273078
ENSGALG00000011529	NAAA	170.011	1.1291	0.538916	2.09512	0.0361599	0.275561
ENSGALG00000029632	CHST13	52.5967	1.04506	0.499192	2.0935	0.0363046	0.276104
ENSGALG00000021592	TLCD2	47.7708	-1.6871	0.806273	-2.09247	0.0363965	0.276104
ENSGALG00000011288	DACT2	44.666	-1.75565	0.839094	-2.09232	0.0364099	0.276104
ENSGALG00000050781		30.037	-1.02575	0.491321	-2.08773	0.0368221	0.278409
ENSGALG00000015016	SLC22A15	9.86904	1.55094	0.743108	2.0871	0.0368791	0.278704
ENSGALG00000014788	CENPH	28.4412	1.21177	0.580849	2.08621	0.0369599	0.278709
ENSGALG00000016522	PPEF1	10.4354	1.91902	0.920172	2.0855	0.0370241	0.278709
ENSGALG00000016868	NALCN	57.1563	-1.01312	0.48601	-2.08457	0.0371079	0.279118
ENSGALG00000032348	LTB4R	2.01636	4.34809	2.08846	2.08196	0.0373462	0.28031
ENSGALG00000019261	ARHGAP8	17.795	1.29714	0.623094	2.08177	0.0373638	0.28031
ENSGALG00000014965		37.516	-2.18829	1.05234	-2.07944	0.0375768	0.281341
ENSGALG00000038042	GABRG2	3.24925	-5.25825	2.53211	-2.07663	0.0378357	0.282751
ENSGALG00000020193	PLAC8L1	2.33074	4.55728	2.19584	2.07542	0.0379479	0.283184
ENSGALG00000006331	STAMBPL1	35.9203	1.18522	0.571524	2.07378	0.0380998	0.283776
ENSGALG00000012481	TNFAIP6	53.9641	-1.57767	0.761814	-2.07094	0.0383645	0.284775
ENSGALG00000047663		23.5639	-2.51234	1.21333	-2.07062	0.038394	0.284857
ENSGALG00000004631	DRAXIN	14.4194	1.32017	0.637661	2.07033	0.0384211	0.284921
ENSGALG00000016169	TMPRSS3	1.85723	4.22959	2.0462	2.06705	0.0387299	0.285975
ENSGALG00000020895		53.7551	1.10173	0.534018	2.0631	0.0391031	0.288179
ENSGALG00000010119	CDKL2	21.257	1.19688	0.580852	2.06056	0.0393449	0.28941
ENSGALG00000051056		3.08816	3.92002	1.90651	2.05612	0.0397709	0.29171
ENSGALG00000027351	LRRC71	11.8211	2.16435	1.05394	2.05359	0.0400158	0.29295
ENSGALG00000052653	PCDHAC2	37.2665	1.45814	0.710419	2.05251	0.0401201	0.293296
ENSGALG00000012464	SOUL	10.1308	1.73132	0.845043	2.0488	0.0404819	0.295243
ENSGALG00000000769	RAB7B	38.7066	1.00234	0.489699	2.04686	0.040672	0.295931
ENSGALG00000006779	PDZD3	17.5563	1.7215	0.841797	2.04503	0.0408521	0.296542
ENSGALG00000024272	S100A9	62.4703	1.43612	0.703705	2.0408	0.0412708	0.29846
ENSGALG00000008757	CNRIP1	73.0529	1.25155	0.61358	2.03975	0.0413748	0.298932
ENSGALG00000014508	CD38	177.343	1.07532	0.527981	2.03666	0.041684	0.300323
ENSGALG00000026736	OGN	1722.77	-1.1505	0.565426	-2.03475	0.0418761	0.300807
ENSGALG00000048781		3.2672	3.02438	1.48663	2.03438	0.041913	0.300851
ENSGALG00000010384	CLRN1	19.5116	1.19763	0.589459	2.03175	0.0421794	0.301781
ENSGALG00000000909	GFAP	10.3992	-1.80321	0.8882	-2.03019	0.0423375	0.302352
ENSGALG00000009560	MSMO1	196.028	-1.18918	0.585807	-2.02999	0.042358	0.302358
ENSGALG00000026585	TAFA3	19.8421	1.22531	0.604868	2.02574	0.0427913	0.304242
ENSGALG00000054770	INHA	2.89987	4.87412	2.40791	2.02421	0.0429484	0.305057
ENSGALG00000016164	ABCG1	488.686	1.13564	0.561126	2.02386	0.0429849	0.305141
ENSGALG00000019555	SERPINB1	21.6682	2.12726	1.05132	2.02341	0.0430308	0.305226
ENSGALG00000038364	CCN3	82.4199	-1.52658	0.754674	-2.02283	0.0430906	0.305331
ENSGALG00000016975	KCTD4	5.16435	2.61929	1.29804	2.01789	0.0436032	0.308402
ENSGALG00000021220	PPP1R3D	82.0306	-1.06862	0.529637	-2.01766	0.043627	0.308402
ENSGALG00000010331	MME	214.304	-1.45357	0.720468	-2.01753	0.0436401	0.308402
ENSGALG00000054321		20.9053	1.62927	0.807615	2.01739	0.0436549	0.308402
ENSGALG00000052151		14.8394	1.53444	0.760641	2.0173	0.0436638	0.308402
ENSGALG00000015141	GDA	49.0638	1.03409	0.513161	2.01514	0.0438898	0.309333
ENSGALG00000009383	SAMD7	1.96453	4.31416	2.14104	2.01498	0.0439064	0.309333
ENSGALG00000045776	CPN2	70.9527	1.08449	0.538388	2.01432	0.0439758	0.309333
ENSGALG00000012462	KIF5C	148.362	1.04116	0.517475	2.01201	0.0442189	0.310753
ENSGALG00000050967	CHIR-AB1	4.67104	2.48995	1.24175	2.00519	0.044943	0.313282
ENSGALG00000017040		52.1648	-1.48051	0.739187	-2.00289	0.0451892	0.314149
ENSGALG00000007681	HTR2B	12.7274	1.45317	0.725903	2.00188	0.0452977	0.31462
ENSGALG00000005956		5.81298	-2.41047	1.20506	-2.00029	0.0454695	0.315529
ENSGALG00000048776		7.76508	1.93801	0.969084	1.99984	0.0455179	0.315723
ENSGALG00000041955	LRRC56	17.8936	-1.15308	0.577199	-1.99771	0.0457477	0.316464
ENSGALG00000043027	HEPHL1	10.6028	-1.83364	0.918027	-1.99737	0.0457854	0.316583
ENSGALG00000006106	TNFRSF6B	32.263	1.72856	0.866939	1.99387	0.0461661	0.318219
ENSGALG00000006576	GRM3	2.48796	3.58172	1.79959	1.99029	0.0465587	0.320639
ENSGALG00000030597	KIF11	189.58	1.04038	0.523288	1.98816	0.0467939	0.321828
ENSGALG00000008701	XDH	108.998	1.83786	0.924559	1.98782	0.0468314	0.321943
ENSGALG00000006037	MCM2	245.056	1.00218	0.505507	1.98252	0.0474208	0.323689
ENSGALG00000026899	CHSY3	37.6452	-1.45334	0.733153	-1.98232	0.0474435	0.323701
ENSGALG00000034109	GRIA3	10.8532	-3.00926	1.52152	-1.97779	0.047952	0.325888
ENSGALG00000053566		3.62317	3.2142	1.62517	1.97776	0.0479555	0.325888
ENSGALG00000029836	GPLD1	5.72901	2.41119	1.22058	1.97545	0.0482172	0.32678
ENSGALG00000004297	DNAH1	3.13685	-3.2461	1.64334	-1.97531	0.0482332	0.32678
ENSGALG00000017195	PGR	20.325	-1.25398	0.634922	-1.97501	0.0482667	0.326843
ENSGALG00000019147		111.112	3.38735	1.7222	1.96687	0.0491982	0.331284
ENSGALG00000007759	TMEFF2	72.1138	-1.38673	0.705408	-1.96586	0.0493149	0.33178
ENSGALG00000038532		3.61941	2.51794	1.28127	1.96519	0.0493923	0.332156
ENSGALG00000037545	GRIP2	90.7091	-1.39924	0.712217	-1.96462	0.0494582	0.332455
ENSGALG00000053867		354.351	-1.07288	0.54616	-1.9644	0.0494835	0.33248
ENSGALG00000002908	TRAIP	23.6541	1.41922	0.723023	1.9629	0.0496578	0.332639
ENSGALG00000052425	BATF3	19.9626	1.13441	0.577926	1.9629	0.0496579	0.332639
ENSGALG00000022887	KBTBD11	57.092	-1.12761	0.574532	-1.96266	0.049686	0.332683
ENSGALG00000016867	ITGBL1	61.4946	-1.60273	0.816919	-1.96192	0.0497721	0.332971
