# Supplementary material for: Effective MSTN Gene Knockout by AdV-Delivered CRISPR/Cas9 in Postnatal Chick Leg Muscle
Source: Int J Mol Sci. 2020 Apr 8;21(7):2584. doi: 10.3390/ijms21072584 (PMC7177447; doi:10.3390/ijms21072584)
Supplement: Supplementary file 1 [file ijms-21-02584-s001.zip › ijms-755222-proofdone sup/ijms-755222-supplementary/Supplementary/Table S2.xlsx]

## Sheet: 14d KO vs. 14d WT
Table S2: The differentially expressed genes in 14d KO vs. 14d WT.
Gene stable ID	Gene name	baseMean	log2FoldChange	lfcSE	stat	pvalue	padj
ENSGALG00000046192	CCL19	378.363	7.69687	0.517672	14.8682	5.2991e-50	8.1002e-46
ENSGALG00000053408		1628.19	3.04994	0.223714	13.6332	2.54168e-42	1.94261e-38
ENSGALG00000050717		1001.5	2.93459	0.251443	11.671	1.79315e-31	9.13672e-28
ENSGALG00000051776		7554.54	2.95997	0.325048	9.10626	8.52702e-20	3.2586e-16
ENSGALG00000007416	CD3E	183.461	3.56239	0.447006	7.96944	1.59395e-15	4.87301e-12
ENSGALG00000035733	CCR7	83.0911	5.10488	0.645389	7.90977	2.57859e-15	6.56939e-12
ENSGALG00000028256	CCL19	65.4084	5.24901	0.669916	7.83533	4.67618e-15	9.07569e-12
ENSGALG00000052741		521.689	1.82026	0.232372	7.83337	4.74981e-15	9.07569e-12
ENSGALG00000048310		57762.1	-1.94046	0.249989	-7.76216	8.34932e-15	1.41809e-11
ENSGALG00000010770	SCIN	192.941	1.88041	0.251095	7.48884	6.94823e-14	1.06211e-10
ENSGALG00000048321		59.2726	2.65439	0.358949	7.3949	1.41519e-13	1.9666e-10
ENSGALG00000036395	IGHVL	66.7428	4.56758	0.626598	7.28949	3.11126e-13	3.96323e-10
ENSGALG00000016173	UBASH3A	47.0329	4.16939	0.590951	7.05539	1.72118e-12	2.02384e-09
ENSGALG00000030007		135.56	3.88351	0.552021	7.03508	1.99151e-12	2.17445e-09
ENSGALG00000011551	JCHAIN	474.679	7.2043	1.03663	6.94974	3.65953e-12	3.7293e-09
ENSGALG00000033087	STAT4	53.869	3.88415	0.573442	6.7734	1.25792e-11	1.14151e-08
ENSGALG00000003863	P2RX7	181.426	1.99636	0.294793	6.77207	1.26951e-11	1.14151e-08
ENSGALG00000007546		34.0628	3.76805	0.561594	6.70956	1.95208e-11	1.65775e-08
ENSGALG00000027961	PCASP2	76.3775	2.72393	0.407396	6.6862	2.29037e-11	1.84266e-08
ENSGALG00000006165		68.7988	3.23139	0.485939	6.64977	2.93551e-11	2.24361e-08
ENSGALG00000032469	ARHGAP45	320.918	1.90119	0.288828	6.58245	4.6276e-11	3.36845e-08
ENSGALG00000015461		47.0615	5.09491	0.777513	6.55284	5.64548e-11	3.92258e-08
ENSGALG00000006821	TNMD	257.898	1.63214	0.249696	6.53648	6.29817e-11	4.04111e-08
ENSGALG00000014754		67.0313	4.3956	0.672594	6.5353	6.34833e-11	4.04111e-08
ENSGALG00000002192	PTPRC	580.078	2.15803	0.330517	6.52927	6.60917e-11	4.04111e-08
ENSGALG00000050875	ITGB7	31.7259	4.7321	0.734399	6.4435	1.16748e-10	6.8639e-08
ENSGALG00000007418	CD3D	78.9072	2.72423	0.42709	6.37859	1.78723e-10	1.01183e-07
ENSGALG00000036093	PTPN7	79.9176	3.53025	0.557152	6.33624	2.35434e-10	1.2853e-07
ENSGALG00000054799	SPIC	46.0059	4.56668	0.728383	6.26961	3.61965e-10	1.90793e-07
ENSGALG00000006480	TCF7	47.0101	4.39921	0.70365	6.25198	4.05269e-10	2.06498e-07
ENSGALG00000021442	CARMIL2	45.4045	2.98324	0.480682	6.20627	5.42574e-10	2.59181e-07
ENSGALG00000013356	IKBKE	43.8798	2.62936	0.434086	6.05723	1.38482e-09	6.226e-07
ENSGALG00000033631	MYC	268.173	1.41225	0.233379	6.05131	1.43671e-09	6.27472e-07
ENSGALG00000030372	MPZ	742.902	1.51045	0.252277	5.98728	2.13379e-09	9.0603e-07
ENSGALG00000038943	RASSF5	100.94	2.41303	0.404098	5.97139	2.35245e-09	9.71878e-07
ENSGALG00000012421	ARHGAP15	93.9112	2.60449	0.437675	5.95074	2.66939e-09	1.06028e-06
ENSGALG00000000544		40.8758	3.6699	0.61694	5.94856	2.70516e-09	1.06028e-06
ENSGALG00000042652		318.948	-1.64065	0.276304	-5.93784	2.88809e-09	1.10003e-06
ENSGALG00000007511	ITGB2	311.247	2.41483	0.406925	5.93433	2.95049e-09	1.10003e-06
ENSGALG00000046032	CD83	91.9917	2.50395	0.423261	5.91585	3.30164e-09	1.19987e-06
ENSGALG00000053601	LPXN	49.878	2.75864	0.466599	5.91222	3.37527e-09	1.19987e-06
ENSGALG00000016852	TNFSF13B	39.345	3.61046	0.611081	5.90832	3.45612e-09	1.20069e-06
ENSGALG00000006229		99.4365	2.64122	0.447776	5.89853	3.66757e-09	1.23615e-06
ENSGALG00000001331	ST14	482.163	-1.85815	0.31615	-5.87741	4.16742e-09	1.35539e-06
ENSGALG00000053046		25533.7	-1.12058	0.190865	-5.87107	4.32987e-09	1.37888e-06
ENSGALG00000033278	NLRC3	55.2112	3.62236	0.620934	5.83373	5.42011e-09	1.69085e-06
ENSGALG00000001882	TNFRSF18	59.4239	3.5791	0.615186	5.81792	5.95851e-09	1.81847e-06
ENSGALG00000039238	SALL1	46.7369	3.70685	0.637475	5.81489	6.06727e-09	1.81847e-06
ENSGALG00000033171	TGM4	29.756	5.88606	1.0128	5.81165	6.18607e-09	1.81847e-06
ENSGALG00000053788	TNFSF8	23.7231	3.73839	0.645014	5.79583	6.79857e-09	1.95245e-06
ENSGALG00000012456	RAC2	128.513	2.43723	0.420691	5.79341	6.89733e-09	1.95245e-06
ENSGALG00000030940	BLB2	272.283	2.08659	0.362599	5.75454	8.68781e-09	2.40047e-06
ENSGALG00000009168	AFF2	125.63	1.4718	0.255854	5.75249	8.79409e-09	2.40047e-06
ENSGALG00000006318	IL21R	28.6288	5.43131	0.945159	5.74645	9.11369e-09	2.44407e-06
ENSGALG00000014477	CD4	49.7373	3.55337	0.619816	5.73295	9.86978e-09	2.6012e-06
ENSGALG00000016431	PAX5	36.1443	7.66373	1.34165	5.71219	1.11531e-08	2.8896e-06
ENSGALG00000016986	LCP1	649.058	2.15102	0.37817	5.68798	1.28551e-08	3.27505e-06
ENSGALG00000044449	LAG3	37.7231	4.77534	0.843995	5.65802	1.53133e-08	3.78148e-06
ENSGALG00000013086	IKZF1	64.1654	3.13565	0.554222	5.65774	1.53377e-08	3.78148e-06
ENSGALG00000003837	ADCY7	67.762	2.43157	0.430218	5.65196	1.58628e-08	3.84887e-06
ENSGALG00000004594	Ii	5170.38	1.79703	0.319157	5.63056	1.79628e-08	4.2903e-06
ENSGALG00000002318	LVRN	166.351	1.29012	0.229375	5.6245	1.86041e-08	4.37512e-06
ENSGALG00000040926	SAMSN1	54.1636	3.22963	0.575194	5.61485	1.96731e-08	4.46666e-06
ENSGALG00000014280	AICDA	18.2575	7.64715	1.36221	5.61378	1.9796e-08	4.46666e-06
ENSGALG00000005094	GRAP	44.8963	2.7184	0.484294	5.61313	1.987e-08	4.46666e-06
ENSGALG00000021656	PTPN22	53.8011	2.70062	0.48144	5.60946	2.0296e-08	4.4963e-06
ENSGALG00000046632		17.4772	7.58422	1.35496	5.59737	2.17623e-08	4.75228e-06
ENSGALG00000046559		22.5923	3.01978	0.542775	5.56359	2.6428e-08	5.68984e-06
ENSGALG00000031735	CD5	39.7729	3.79897	0.684293	5.55167	2.82948e-08	6.00715e-06
ENSGALG00000012830	IRF4	44.605	3.65977	0.665377	5.50029	3.79167e-08	7.91076e-06
ENSGALG00000041182		231.447	2.29426	0.41725	5.49853	3.82962e-08	7.91076e-06
ENSGALG00000012056	GRAP2	25.1143	3.31246	0.604812	5.47684	4.32991e-08	8.72582e-06
ENSGALG00000004336	INPPL1	25.1984	3.83792	0.700811	5.47639	4.34083e-08	8.72582e-06
ENSGALG00000001373	TRAF3IP3	68.3764	2.28335	0.417112	5.47418	4.39545e-08	8.72582e-06
ENSGALG00000002113	LCP2	146.433	2.21735	0.407459	5.4419	5.27154e-08	1.02818e-05
ENSGALG00000032530	SASH3	49.2513	2.99869	0.551181	5.44048	5.31374e-08	1.02818e-05
ENSGALG00000049024	CD7	33.3976	3.03644	0.558705	5.43479	5.48609e-08	1.04825e-05
ENSGALG00000009920	COCH	154.94	2.73444	0.505641	5.40787	6.37789e-08	1.20361e-05
ENSGALG00000032190	MICAL1	170.633	1.98275	0.370971	5.34477	9.05302e-08	1.66728e-05
ENSGALG00000038393	DMB2	72.4473	2.40412	0.450672	5.33453	9.57936e-08	1.74322e-05
ENSGALG00000043372	RUNX3	30.433	3.60661	0.678401	5.31634	1.05876e-07	1.90402e-05
ENSGALG00000005589	SYNGR3	178.525	2.04798	0.386432	5.29971	1.1599e-07	2.06165e-05
ENSGALG00000026167	PIK3R5	136.74	1.89338	0.361658	5.23527	1.64744e-07	2.86168e-05
ENSGALG00000002080	DOCK2	173.026	2.23247	0.427925	5.21697	1.81875e-07	3.12375e-05
ENSGALG00000013372	IL7R	55.5811	3.05693	0.588812	5.19169	2.08395e-07	3.53947e-05
ENSGALG00000054971	ARHGAP30	113.108	2.10329	0.405465	5.18736	2.13292e-07	3.58284e-05
ENSGALG00000012472	IL2RB	72.2836	2.45472	0.476745	5.14892	2.61989e-07	4.35301e-05
ENSGALG00000001486	ZAP70	50.0883	4.03645	0.79148	5.09987	3.3989e-07	5.46023e-05
ENSGALG00000027305	SKAP1	18.2912	3.50691	0.687873	5.09819	3.42916e-07	5.46023e-05
ENSGALG00000008911	RNF208	37.7501	2.20212	0.432338	5.0935	3.51504e-07	5.53927e-05
ENSGALG00000039264	SLA	71.0513	2.07443	0.408385	5.0796	3.78221e-07	5.85084e-05
ENSGALG00000037929	BIN2	59.1388	2.16798	0.426831	5.07925	3.78931e-07	5.85084e-05
ENSGALG00000008759	LAMP3	77.0015	2.71406	0.534819	5.07472	3.88066e-07	5.8815e-05
ENSGALG00000010156	DOCK8	189.018	2.26266	0.445893	5.07445	3.88611e-07	5.8815e-05
ENSGALG00000032658	FMNL1	230.51	2.13579	0.423097	5.048	4.46464e-07	6.68359e-05
ENSGALG00000043654		72.7347	2.57971	0.511204	5.04634	4.50353e-07	6.68359e-05
ENSGALG00000032260	IL10RA	43.9627	2.38065	0.472672	5.03659	4.73907e-07	6.96552e-05
ENSGALG00000015554	SORCS2	69.5053	1.58982	0.315895	5.03275	4.83485e-07	7.03862e-05
ENSGALG00000028341		27.6132	2.5278	0.503435	5.02111	5.13726e-07	7.33908e-05
ENSGALG00000012422		38.6204	2.63997	0.526778	5.01154	5.39949e-07	7.64228e-05
ENSGALG00000012545	CYTIP	43.2799	2.48109	0.501598	4.94638	7.5607e-07	0.00010603
ENSGALG00000005194	CD72	10.8766	6.90036	1.39576	4.9438	7.66158e-07	0.000106468
ENSGALG00000040351	ACAP1	25.8741	3.34138	0.679104	4.92028	8.64196e-07	0.00011901
ENSGALG00000042471	IL2RA	32.817	2.99478	0.611251	4.89944	9.61124e-07	0.000130015
ENSGALG00000016959	DGKH	88.3197	1.23611	0.252399	4.89744	9.70957e-07	0.000130193
ENSGALG00000046393		26.2554	3.49537	0.71476	4.89027	1.00698e-06	0.00013385
ENSGALG00000009864	TRAF5	71.0554	2.05617	0.425029	4.83772	1.31335e-06	0.000173067
ENSGALG00000040002		28.3974	2.70305	0.559257	4.83328	1.34299e-06	0.000175461
ENSGALG00000034347	KIF21B	104.231	2.02498	0.419626	4.82567	1.39534e-06	0.000180755
ENSGALG00000039177		121.406	1.08259	0.224502	4.82219	1.41988e-06	0.000182389
ENSGALG00000008447	SH2D1A	19.8167	5.26684	1.09386	4.81489	1.4728e-06	0.00018761
ENSGALG00000006819	AGBL1	1013.53	-1.08098	0.225992	-4.78326	1.72476e-06	0.00021789
ENSGALG00000020331		57.2441	2.83522	0.593918	4.77376	1.80815e-06	0.000226553
ENSGALG00000029569		38.8387	3.10713	0.651372	4.77013	1.84107e-06	0.000228802
ENSGALG00000014750		15.2574	4.8801	1.02541	4.75917	1.94392e-06	0.000239635
ENSGALG00000004252		26.005	2.34459	0.495436	4.73239	2.21894e-06	0.00027135
ENSGALG00000000251	CD79B	64.483	1.91511	0.405221	4.72607	2.28903e-06	0.000277699
ENSGALG00000035856	CD48	187.716	1.93686	0.412572	4.69459	2.67145e-06	0.000321541
ENSGALG00000013481	IKZF3	42.9324	3.16819	0.675411	4.69076	2.7219e-06	0.000325054
ENSGALG00000016261	CYBB	58.5988	2.62066	0.56053	4.67532	2.93492e-06	0.000344248
ENSGALG00000040621	IL18R1	86.2084	2.65005	0.566945	4.67426	2.95019e-06	0.000344248
ENSGALG00000013747	TAGAP	121.249	1.89428	0.405887	4.667	3.05624e-06	0.000353922
ENSGALG00000038782	ZC3H12D	41.2749	1.8248	0.391881	4.6565	3.2163e-06	0.000369657
ENSGALG00000039120	NBEAL2	500.676	1.04723	0.225963	4.63454	3.57739e-06	0.000408089
ENSGALG00000037223		9.59446	6.71871	1.45397	4.62094	3.82e-06	0.000430408
ENSGALG00000001571	MYO1F	203.075	2.0293	0.439201	4.62044	3.82935e-06	0.000430408
ENSGALG00000038069	CCR8	20.4272	3.22835	0.699619	4.61444	3.94164e-06	0.000439795
ENSGALG00000010595	GPR65	51.1392	2.24705	0.48728	4.61141	3.99943e-06	0.000443009
ENSGALG00000011203	HPSE	38.3697	2.19896	0.477344	4.60665	4.09214e-06	0.000448749
ENSGALG00000026862	CLDN1	320.562	1.12517	0.244298	4.60574	4.10996e-06	0.000448749
ENSGALG00000015362	TRAT1	14.6367	4.85438	1.055	4.60133	4.198e-06	0.000455111
ENSGALG00000002549	RGS1	18.5208	3.92088	0.853926	4.59159	4.39883e-06	0.000473525
ENSGALG00000014561	PTPN6	267.916	1.68443	0.36828	4.57377	4.79036e-06	0.000512066
ENSGALG00000014944	GCNT4	43.9251	2.24262	0.491477	4.56302	5.04237e-06	0.000535262
ENSGALG00000006453	TF	198.351	1.34335	0.295473	4.54645	5.45586e-06	0.000571221
ENSGALG00000003792	FYB	98.3816	2.00141	0.440825	4.54014	5.62167e-06	0.000584577
ENSGALG00000014455	LPAR5	18.3636	3.03654	0.669773	4.53368	5.79638e-06	0.000594655
ENSGALG00000008666	CTLA4	13.5696	6.24192	1.37741	4.53164	5.85289e-06	0.000596448
ENSGALG00000029212	PADI2	62.2332	3.1074	0.685928	4.5302	5.8927e-06	0.000596529
ENSGALG00000026499	TNFRSF25	150.824	1.6351	0.362106	4.51553	6.31594e-06	0.000635168
ENSGALG00000052196		139.197	1.74671	0.388768	4.49293	7.02501e-06	0.000701859
ENSGALG00000000529	LIMD2	88.3155	1.28755	0.287114	4.48444	7.31068e-06	0.000725656
ENSGALG00000006809	POU2AF1	17.5116	5.07963	1.14084	4.45254	8.48595e-06	0.000833941
ENSGALG00000004111	GPR174	30.2029	3.36867	0.756678	4.45192	8.51071e-06	0.000833941
ENSGALG00000049589		8.12019	6.47871	1.45628	4.44881	8.63472e-06	0.000834679
ENSGALG00000039124	KLHL3	112.653	-1.03345	0.2323	-4.44877	8.63633e-06	0.000834679
ENSGALG00000016721	PLCXD1	121.728	1.35947	0.30566	4.44764	8.68206e-06	0.000834679
ENSGALG00000016564	PTK2B	44.8614	2.73954	0.619455	4.4225	9.75636e-06	0.000932098
ENSGALG00000020895		62.0156	1.60535	0.364503	4.40422	1.06166e-05	0.00100799
ENSGALG00000043016		21.4081	4.19353	0.956279	4.38526	1.1585e-05	0.00109314
ENSGALG00000008660	CST7	13.0525	5.25602	1.20061	4.3778	1.19882e-05	0.00112425
ENSGALG00000041298		122.849	1.37749	0.314942	4.3738	1.22104e-05	0.0011381
ENSGALG00000016590	TLR7	91.5816	1.85602	0.425547	4.36149	1.29181e-05	0.00119677
ENSGALG00000001189	NCF1	54.7019	1.62149	0.374205	4.33316	1.46982e-05	0.00135347
ENSGALG00000034964	SYTL1	26.5523	3.01129	0.696922	4.32084	1.55439e-05	0.00141445
ENSGALG00000003818	CYFIP2	63.8097	1.75936	0.407182	4.32081	1.55455e-05	0.00141445
ENSGALG00000041101	GALNT6	21.8019	2.76135	0.640373	4.3121	1.61712e-05	0.00146268
ENSGALG00000027407		12.7276	5.24002	1.22331	4.28348	1.83989e-05	0.00165439
ENSGALG00000036547		105.889	1.51033	0.352992	4.27865	1.88027e-05	0.00168081
ENSGALG00000049068	ZNF831	21.4002	4.3841	1.02694	4.26909	1.96273e-05	0.00174432
ENSGALG00000035498	INPP5D	382.819	1.2111	0.284185	4.26166	2.02918e-05	0.00179295
ENSGALG00000029857		93.2483	1.34811	0.316872	4.25442	2.0959e-05	0.00183451
ENSGALG00000002112	CSF3R	129.088	1.91678	0.450681	4.25307	2.10861e-05	0.00183451
ENSGALG00000016687	P2RY8	84.0839	1.92169	0.452317	4.24854	2.15165e-05	0.0018582
ENSGALG00000051101		15.8695	2.80787	0.661781	4.24289	2.20658e-05	0.00189493
ENSGALG00000001149	ADGRG5	19.9981	2.83984	0.670035	4.23834	2.25175e-05	0.00192292
ENSGALG00000001894		26.0738	2.78783	0.661854	4.21216	2.52944e-05	0.00213619
ENSGALG00000030712	COL2A1	214.322	1.26582	0.300632	4.21053	2.54772e-05	0.00213981
ENSGALG00000050893	CCR2	175.533	1.51716	0.360558	4.20782	2.57849e-05	0.00215381
ENSGALG00000049536		22.0567	3.27651	0.781765	4.19118	2.77511e-05	0.00229299
ENSGALG00000012292	BANK1	23.1218	2.58212	0.618283	4.17627	2.96326e-05	0.00243529
ENSGALG00000044874		93.9198	1.91021	0.458383	4.16729	3.08242e-05	0.00251967
ENSGALG00000015218	SLC19A2	84.9844	-1.03238	0.248009	-4.16269	3.14522e-05	0.00255733
ENSGALG00000029354	GMIP	99.0006	1.87491	0.45239	4.14446	3.40613e-05	0.0027381
ENSGALG00000000141	BLB1	195.685	2.24093	0.540836	4.14344	3.42128e-05	0.0027381
ENSGALG00000003179	ANGPTL7	361.997	1.44172	0.351702	4.09925	4.14485e-05	0.00324914
ENSGALG00000015216	SYK	31.2455	2.23559	0.546602	4.08998	4.3141e-05	0.00334695
ENSGALG00000011076	SYNE3	101.81	1.23471	0.30197	4.08884	4.33531e-05	0.00334695
ENSGALG00000008518		97.6336	1.45572	0.356653	4.08162	4.4723e-05	0.00341818
ENSGALG00000028357	MMR1L2	263.976	1.14966	0.282542	4.06901	4.72133e-05	0.00359056
ENSGALG00000008127	SPI1	288.296	1.50613	0.370351	4.06678	4.7667e-05	0.00360712
ENSGALG00000037943	PRKCB	107.202	1.56641	0.38555	4.06279	4.84906e-05	0.00365137
ENSGALG00000000736	MATK	28.0253	2.18644	0.539964	4.04924	5.13837e-05	0.00383147
ENSGALG00000005638	IL2RG	227.804	1.71916	0.425369	4.04157	5.30942e-05	0.00392076
ENSGALG00000022750	GPR18	10.1209	5.80857	1.44247	4.02682	5.65353e-05	0.0041548
ENSGALG00000039458	MSTN	131.095	-1.18432	0.29556	-4.00704	6.14855e-05	0.00449697
ENSGALG00000021079	RGS19	43.4855	1.60289	0.4005	4.00221	6.27534e-05	0.00456347
ENSGALG00000039682	HCLS1	143.974	1.73122	0.432662	4.00131	6.29917e-05	0.00456347
ENSGALG00000010224	GLIPR1L	76.0808	1.94339	0.486892	3.99141	6.56807e-05	0.00471359
ENSGALG00000050564		39.552	2.19666	0.554893	3.95871	7.5355e-05	0.00535756
ENSGALG00000047341		18.998	2.45958	0.623797	3.94292	8.04967e-05	0.00564437
ENSGALG00000038559	CD8A	23.886	2.88752	0.733258	3.93793	8.21864e-05	0.00573654
ENSGALG00000004958	BTK	86.4351	1.58251	0.402922	3.92758	8.58038e-05	0.00592083
ENSGALG00000011646	PLD4	14.9319	3.77437	0.960996	3.92756	8.58103e-05	0.00592083
ENSGALG00000015235	XCL1	25.346	2.64548	0.673654	3.92707	8.59887e-05	0.00592083
ENSGALG00000050946		18.761	2.61555	0.666313	3.92541	8.65812e-05	0.00593489
ENSGALG00000005543		10.4764	4.95204	1.26238	3.9228	8.75265e-05	0.0059729
ENSGALG00000035386	NCKAP1L	176.073	1.71379	0.437664	3.91576	9.01203e-05	0.00609548
ENSGALG00000007579	APBB1IP	118.305	1.45935	0.375732	3.88401	0.00010275	0.0068428
ENSGALG00000006415	CD40LG	7.88861	5.44185	1.41422	3.84795	0.00011911	0.00778083
ENSGALG00000020805	LRRC8D	256.984	1.16153	0.302735	3.83678	0.000124659	0.00810868
ENSGALG00000003433	DPEP2	91.1904	1.19946	0.313486	3.82621	0.00013013	0.00842869
ENSGALG00000012761	DRAM1	74.8226	1.72157	0.450441	3.82196	0.000132393	0.00853908
ENSGALG00000023172		11.6645	5.14646	1.35211	3.80625	0.000141091	0.00902389
ENSGALG00000045607	CXCL13	5.78445	5.99078	1.57463	3.80457	0.000142053	0.00904758
ENSGALG00000010338	CXCL13L2	11.4573	4.06875	1.07063	3.80033	0.000144502	0.00916539
ENSGALG00000052643	C15orf48	66.1129	1.97928	0.521303	3.79678	0.000146585	0.00922101
ENSGALG00000033520	DCSTAMP	9.62776	5.73473	1.51856	3.77642	0.000159101	0.00988623
ENSGALG00000028459	FAM180A	38.9834	1.40991	0.374593	3.76385	0.000167317	0.0103547
ENSGALG00000021143	RGS18	74.4236	1.36074	0.362047	3.75845	0.000170969	0.010538
ENSGALG00000014011	LRMP	41.6039	1.82432	0.486885	3.74691	0.000179025	0.0108744
ENSGALG00000036686	PLTP	45.7273	1.39855	0.373407	3.74537	0.00018013	0.0108744
ENSGALG00000014127		25.0476	2.14559	0.573035	3.74426	0.000180926	0.0108744
ENSGALG00000038110	DGKA	61.7854	1.24943	0.334245	3.73807	0.000185435	0.0110725
ENSGALG00000036942	KCNA3	15.6542	3.86513	1.03697	3.72734	0.000193512	0.011421
ENSGALG00000030276	SHTN1	67.2597	1.33171	0.358151	3.71828	0.000200587	0.0117029
ENSGALG00000035007	USP35	11.3167	4.02904	1.08682	3.70719	0.000209574	0.0121477
ENSGALG00000015441	CD247	64.7173	1.68888	0.455602	3.70692	0.000209799	0.0121477
ENSGALG00000039982	IRF5	78.7072	1.64507	0.444074	3.70449	0.000211814	0.0122181
ENSGALG00000033694	IFI30	456.254	1.39796	0.380163	3.67727	0.000235748	0.0134968
ENSGALG00000008669	CD28	33.2008	1.78912	0.487497	3.67001	0.000242542	0.0138327
ENSGALG00000031604		122.822	1.01126	0.275617	3.66908	0.000243425	0.0138327
ENSGALG00000037826		9.92074	3.84796	1.04939	3.66686	0.00024555	0.0139018
ENSGALG00000017235	Nox4	135.418	1.12124	0.3064	3.65941	0.000252801	0.0142594
ENSGALG00000000466	LCK	52.1329	1.9199	0.525961	3.65028	0.000261959	0.0146678
ENSGALG00000030291	IRF10	129.633	1.26477	0.346583	3.64926	0.000262992	0.0146719
ENSGALG00000002786	PSTPIP1	98.4319	1.45921	0.400155	3.6466	0.000265733	0.0147709
ENSGALG00000000775	CTSS	725.545	1.22696	0.337089	3.63989	0.00027276	0.0149979
ENSGALG00000008656	ICOS	83.625	3.93118	1.08077	3.63739	0.000275416	0.0150896
ENSGALG00000031763	EDARADD	36.773	1.39488	0.383737	3.635	0.000277985	0.015176
ENSGALG00000051766		73.4785	1.89799	0.522998	3.62905	0.000284463	0.0154569
ENSGALG00000031978	TARP	65.2744	2.33866	0.644626	3.62793	0.0002857	0.0154569
ENSGALG00000016022	RUNX1	51.0564	1.75615	0.484119	3.62751	0.000286165	0.0154569
ENSGALG00000006511	BCL2A1	51.218	1.57103	0.434758	3.61357	0.000302004	0.0162551
ENSGALG00000045596		8.92466	4.68538	1.30323	3.5952	0.000324139	0.0170267
ENSGALG00000015390	HOOK3	485.405	1.09202	0.304039	3.59172	0.000328499	0.0171967
ENSGALG00000029270	GATA3	14.9899	2.57485	0.717137	3.59046	0.0003301	0.0172215
ENSGALG00000008281	NEURL1	32.4388	2.04847	0.571448	3.5847	0.00033746	0.0175021
ENSGALG00000005547	PIK3AP1	72.5791	1.28358	0.358299	3.58242	0.000340429	0.0175804
ENSGALG00000041014		20.2237	2.30994	0.646736	3.5717	0.000354677	0.0182545
ENSGALG00000004398	CARD11	184.853	1.25565	0.351766	3.56955	0.000357595	0.0183429
ENSGALG00000023521	ADRA2A	17.5359	2.02457	0.568459	3.5615	0.000368736	0.0188512
ENSGALG00000021136	VPREB3	4.68191	5.6856	1.60006	3.55336	0.000380349	0.0193513
ENSGALG00000016693	CSF2RA	77.3698	1.5735	0.44378	3.54566	0.000391625	0.0196275
ENSGALG00000011962	NDNF	17.568	2.5908	0.730925	3.54455	0.00039328	0.019646
ENSGALG00000031862	BCL11B	11.258	3.10693	0.876824	3.54339	0.000395024	0.0196688
ENSGALG00000043606		68.5914	1.08403	0.307394	3.52652	0.000421054	0.020762
ENSGALG00000011222	IL12RB2	22.4291	2.06919	0.588327	3.51707	0.000436341	0.0214467
ENSGALG00000053321	DOK2	20.5204	1.93225	0.549779	3.5146	0.000440422	0.0215779
ENSGALG00000026422		279.465	1.08919	0.31047	3.5082	0.000451146	0.0220327
ENSGALG00000043603	CCL5	11.1571	3.63282	1.03938	3.49518	0.000473734	0.0229889
ENSGALG00000012080		8.11428	3.94688	1.13025	3.49206	0.000479314	0.0231129
ENSGALG00000007171		35.0587	1.89895	0.546243	3.47638	0.000508236	0.0242778
ENSGALG00000039084	EVI2A	61.9017	2.21942	0.640058	3.46753	0.000525255	0.0249349
ENSGALG00000012965	FAM105A	95.6793	1.43559	0.414468	3.46371	0.000532786	0.0251444
ENSGALG00000012454	CYTH4	90.9615	1.33815	0.386345	3.46362	0.000532957	0.0251444
ENSGALG00000010926	SPP1	36.9722	2.57017	0.743227	3.45812	0.000543965	0.0255484
ENSGALG00000027247	EOMES	14.7858	3.39199	0.981156	3.45714	0.000545938	0.0255484
ENSGALG00000008554	IL17REL	15.1357	2.1287	0.616187	3.45463	0.000551055	0.0256812
ENSGALG00000019147		73.1628	1.8359	0.5326	3.44705	0.00056675	0.0261732
ENSGALG00000007759	TMEFF2	65.4989	1.0031	0.291159	3.44521	0.000570621	0.0262726
ENSGALG00000044525	NFKBIE	31.2014	1.45354	0.423193	3.4347	0.000593219	0.0268644
ENSGALG00000006527	CRTAM	15.7415	3.8489	1.12142	3.43217	0.00059878	0.0269998
ENSGALG00000002840	GRM4	97.232	1.74655	0.509054	3.43098	0.00060141	0.0270019
ENSGALG00000037828	SLC47A1	106.575	1.18951	0.346741	3.43055	0.000602358	0.0270019
ENSGALG00000052743	ARL4C	67.2689	1.55397	0.454319	3.42044	0.000625199	0.0279439
ENSGALG00000031637	ICOSLG	107.042	1.09772	0.32233	3.40557	0.00066027	0.0290861
ENSGALG00000041978	K123	21.0754	2.11527	0.623216	3.39411	0.000688513	0.0302431
ENSGALG00000029056		13.9963	2.63248	0.775987	3.39243	0.000692769	0.0303429
ENSGALG00000025886	SUSD3	20.599	2.87901	0.849053	3.39084	0.000696778	0.0303642
ENSGALG00000034478	CCL4	19.8364	2.92135	0.861586	3.39067	0.00069723	0.0303642
ENSGALG00000048325	GBP	65.2684	2.19145	0.648458	3.37947	0.000726257	0.0315385
ENSGALG00000032717	CCL4	10.9709	4.37077	1.29373	3.37842	0.00072904	0.0315697
ENSGALG00000040957	AGO2	89.9151	1.00959	0.299165	3.3747	0.000738949	0.0319084
ENSGALG00000017485	TLR1A	7.44168	5.36356	1.59037	3.37252	0.000744848	0.0320725
ENSGALG00000012015	NDST4	5.70416	4.96365	1.47981	3.35424	0.000795834	0.033924
ENSGALG00000006346	CXCL14	84.1014	1.14155	0.340731	3.35029	0.000807274	0.0342778
ENSGALG00000034493	DCLK3	51.2126	1.04204	0.311338	3.34698	0.00081697	0.0345934
ENSGALG00000043185	MATN1	6.20052	5.08199	1.52112	3.34096	0.000834894	0.0352547
ENSGALG00000030270	CD1C	6.00151	5.03927	1.50931	3.33879	0.000841456	0.0353365
ENSGALG00000043064	EXFABP	82.9262	1.6337	0.490195	3.33275	0.000859921	0.0358478
ENSGALG00000047464	FBXL22	335.159	-1.01802	0.30648	-3.32166	0.000894829	0.0369685
ENSGALG00000016744	GABRA5	3.9579	5.43967	1.64568	3.30542	0.000948332	0.0388638
ENSGALG00000038636	LAPTM5	511.21	1.1518	0.350217	3.28883	0.00100605	0.040893
ENSGALG00000045940		21.4788	2.43715	0.741197	3.28813	0.00100855	0.040893
ENSGALG00000011202	COLQ	211.03	-1.10824	0.337291	-3.28572	0.00101721	0.0410268
ENSGALG00000013741	SYTL3	26.4713	2.14231	0.652822	3.28161	0.00103216	0.0414112
ENSGALG00000011241	RFTN1	198.041	1.16353	0.3558	3.27019	0.00107477	0.0428953
ENSGALG00000006992	MMP9	15.4069	1.88065	0.577047	3.2591	0.00111766	0.0443756
ENSGALG00000006323	LECT2	22.9354	3.36854	1.03736	3.24722	0.00116538	0.0457945
ENSGALG00000014962	CALHM6	7.85619	3.8639	1.19746	3.22673	0.00125211	0.0490764
ENSGALG00000044226		38.1588	1.53051	0.47829	3.19997	0.00137442	0.0535953
ENSGALG00000013548	GZMA	26.6908	2.46999	0.773142	3.19474	0.00139955	0.0544363
ENSGALG00000019761		559.327	1.31126	0.411462	3.18682	0.00143845	0.0557402
ENSGALG00000011288	DACT2	97.9251	1.04689	0.329566	3.17658	0.00149025	0.057236
ENSGALG00000008722	MCOLN2	11.1437	2.56053	0.812262	3.15235	0.00161964	0.0613958
ENSGALG00000019063	MMP10	3.2896	5.17372	1.64309	3.14877	0.00163959	0.0618106
ENSGALG00000007713	CD300LG	52.8416	1.31481	0.417956	3.14581	0.0016563	0.062207
ENSGALG00000042227	GNLY	120.184	1.76396	0.562985	3.13323	0.00172896	0.0641479
ENSGALG00000015094	ZBTB20	26.8926	1.3541	0.432628	3.12994	0.00174844	0.064492
ENSGALG00000006413	CEMIP	14.2595	2.03185	0.650396	3.12403	0.00178395	0.0655517
ENSGALG00000008150	RASAL1	10.8752	3.29811	1.0572	3.11966	0.00181059	0.0663709
ENSGALG00000013546		11.7678	3.21128	1.03265	3.10975	0.00187247	0.0683115
ENSGALG00000038313	EFHD2	10.6576	2.30063	0.744356	3.09076	0.00199642	0.0721449
ENSGALG00000051068		278.504	1.42967	0.464973	3.07475	0.00210681	0.0750694
ENSGALG00000044505		12.1767	2.37825	0.774898	3.06911	0.00214696	0.0761058
ENSGALG00000002383	CD72AG	9.6449	3.1731	1.03406	3.06857	0.00215084	0.0761058
ENSGALG00000010223		5.44262	4.89526	1.59744	3.06445	0.00218072	0.0763335
ENSGALG00000007478	SLC51A	9.90664	-2.47077	0.806447	-3.06377	0.00218567	0.0763335
ENSGALG00000044799		130.42	1.38982	0.455218	3.05309	0.00226499	0.0783318
ENSGALG00000028928	LCAT	148.792	1.62784	0.53387	3.04914	0.00229498	0.0785967
ENSGALG00000047316		8.62288	2.45456	0.807844	3.03841	0.00237826	0.0806079
ENSGALG00000015720	CHODL	72.2374	1.18026	0.388553	3.03759	0.00238482	0.0806512
ENSGALG00000049356		42.2189	1.42437	0.469682	3.03262	0.00242443	0.0816923
ENSGALG00000001583	TRAF1	58.8366	1.16638	0.38464	3.03239	0.00242629	0.0816923
ENSGALG00000003349	PLEKHA2	125.843	1.19592	0.396811	3.01383	0.00257972	0.0855394
ENSGALG00000023909		50.1613	1.52269	0.508235	2.99603	0.00273516	0.0895282
ENSGALG00000003857		3.37597	5.21442	1.7436	2.99061	0.0027842	0.0909387
ENSGALG00000011961	TNIP3	3.53407	5.28008	1.76748	2.98734	0.00281414	0.0911375
ENSGALG00000019553	SERPINB10B	30.2661	1.95293	0.65401	2.98609	0.00282568	0.0913177
ENSGALG00000002893	STC2	560.126	-1.11334	0.374572	-2.97231	0.00295567	0.0943211
ENSGALG00000002982	SLC2A6	52.083	1.71359	0.577013	2.96976	0.00298031	0.0943211
ENSGALG00000035325	PMAIP1	25.8207	1.38407	0.467156	2.96275	0.00304901	0.0958996
ENSGALG00000006388	IL16	140.426	1.15794	0.390953	2.96183	0.00305815	0.0959894
ENSGALG00000007001	TLR4	130.986	1.03778	0.35096	2.95698	0.00310671	0.0970556
ENSGALG00000035927	ST8SIA5	319.63	-1.54576	0.522829	-2.95654	0.00311116	0.0970556
ENSGALG00000005031	DRP2	144.173	1.09517	0.370984	2.95207	0.00315654	0.0978721
ENSGALG00000016669	AvBD2	4.10679	5.49727	1.86514	2.94738	0.00320479	0.098987
ENSGALG00000034067	FMOD	1848.9	1.14002	0.386801	2.94732	0.00320545	0.098987
ENSGALG00000041475		34.441	1.15879	0.393767	2.94283	0.00325228	0.0995613
ENSGALG00000048474		12.6112	-1.9029	0.646707	-2.94244	0.00325633	0.0995613
ENSGALG00000023689	ASS1	299.004	1.26192	0.428872	2.94242	0.00325662	0.0995613
ENSGALG00000004261	AQP9	298.066	-1.11999	0.380969	-2.93985	0.00328371	0.100189
ENSGALG00000001595	PHF19	75.3823	1.05045	0.357461	2.93865	0.00329642	0.100377
ENSGALG00000052571		5.43483	4.88855	1.66473	2.93655	0.00331883	0.100858
ENSGALG00000026995	RHOG	74.2079	1.33727	0.455692	2.93458	0.00333995	0.101299
ENSGALG00000039102	TOX	19.6085	1.69714	0.579607	2.92809	0.00341055	0.103235
ENSGALG00000008206	TESC	7.81678	2.78088	0.951728	2.92193	0.00347873	0.104883
ENSGALG00000005253	C1QTNF8	33.5885	1.84852	0.633682	2.91711	0.00353293	0.106308
ENSGALG00000016661	BLK	32.3692	1.82985	0.628229	2.91271	0.00358309	0.107605
ENSGALG00000015662		8.975	2.31506	0.798218	2.90029	0.00372822	0.111308
ENSGALG00000007186	TMEM268	27.7484	1.47888	0.513131	2.88207	0.00395074	0.116646
ENSGALG00000032750	CELSR2	35.8047	1.39813	0.486299	2.87504	0.00403981	0.118074
ENSGALG00000005062	FOXN4	52.7374	-1.20196	0.418165	-2.87437	0.00404832	0.118097
ENSGALG00000017185	TMEM123	421.606	1.00719	0.351673	2.86399	0.00418344	0.121344
ENSGALG00000026163	TNFSF11	4.9689	3.82247	1.33595	2.86123	0.00422002	0.121712
ENSGALG00000025881		45.5477	1.10798	0.38737	2.86027	0.00423276	0.121849
ENSGALG00000011889		32.7427	1.66965	0.584037	2.85881	0.00425231	0.122182
ENSGALG00000000226	TMEM9	10.2224	2.50209	0.875498	2.85791	0.0042644	0.1223
ENSGALG00000003759	RORA	120.468	1.11811	0.391747	2.85417	0.004315	0.123519
ENSGALG00000007917	LAMB4	32.8222	-1.34912	0.473352	-2.85014	0.00437	0.124284
ENSGALG00000048508		8.58066	2.69381	0.946968	2.84467	0.00444576	0.125615
ENSGALG00000001955	AANAT	14.5879	1.93971	0.683399	2.83832	0.00453516	0.127435
ENSGALG00000015846	SNAP91	33.5544	1.95491	0.68956	2.83501	0.00458245	0.128527
ENSGALG00000037611		33.525	1.36464	0.481828	2.83222	0.0046226	0.128943
ENSGALG00000030209	CPZ	92.7168	1.03263	0.364786	2.83078	0.00464346	0.12929
ENSGALG00000043052	CD1B	45.4376	1.37356	0.486243	2.82484	0.00473036	0.131231
ENSGALG00000036589	GFRA4	19.9799	1.49513	0.529653	2.82284	0.00476001	0.131587
ENSGALG00000052552		27.7944	1.79868	0.638573	2.81671	0.00485177	0.132525
ENSGALG00000007059	IGSF6	65.5441	1.0819	0.384702	2.8123	0.0049189	0.133049
ENSGALG00000050332		70.0592	1.46088	0.521391	2.80189	0.00508044	0.13506
ENSGALG00000042389	EN1	26.4737	1.6455	0.587716	2.79981	0.0051132	0.13546
ENSGALG00000040768	MAL2	10.5887	2.75522	0.987857	2.78908	0.00528574	0.138828
ENSGALG00000037437	EGR3	42.5922	1.09909	0.394198	2.78816	0.00530084	0.138947
ENSGALG00000031211	LBX2	79.3094	1.49847	0.53867	2.7818	0.00540576	0.140771
ENSGALG00000039080	CD44	470.583	1.04329	0.375273	2.78009	0.00543433	0.140969
ENSGALG00000038000	CX3CR1	19.0429	2.31192	0.833457	2.7739	0.00553895	0.142385
ENSGALG00000000589	BTN1A1	37.5358	1.3364	0.481883	2.77328	0.00554936	0.142385
ENSGALG00000042422	GLI1	27.9139	1.22475	0.44182	2.77206	0.00557021	0.142385
ENSGALG00000044668		2.81948	4.94937	1.78634	2.77068	0.00559401	0.142755
ENSGALG00000020575	ERMN	8.41691	2.38996	0.86316	2.76884	0.00562554	0.143082
ENSGALG00000015122	TAF4B	15.1296	1.58684	0.574043	2.76432	0.00570421	0.144601
ENSGALG00000008346	CASP18	50.7355	1.18926	0.430739	2.76096	0.0057631	0.145184
ENSGALG00000013211	ST8SIA1	12.1078	1.86444	0.677426	2.75225	0.00591881	0.148077
ENSGALG00000027789	RAB37	19.7093	1.89435	0.688675	2.75071	0.0059466	0.148529
ENSGALG00000053296		49.0562	1.44414	0.525109	2.75017	0.00595641	0.148531
ENSGALG00000011309	PLXNC1	135.207	1.02115	0.371648	2.74763	0.00600277	0.148958
ENSGALG00000020002	SLC22A3	40.4074	1.26671	0.463156	2.73496	0.0062388	0.153076
ENSGALG00000038374	SNX20	42.57	1.08147	0.396095	2.73032	0.00632725	0.154256
ENSGALG00000052935	TNFRSF9	55.5713	1.26847	0.465033	2.72771	0.00637765	0.155146
ENSGALG00000020884		20.1952	1.36146	0.4997	2.72455	0.00643888	0.155785
ENSGALG00000016157		74.0441	-1.51428	0.555812	-2.72445	0.00644091	0.155785
ENSGALG00000011684	STAP1	11.694	2.15059	0.792352	2.71418	0.00664401	0.159186
ENSGALG00000013956	MYB	10.5634	2.3179	0.857317	2.70367	0.00685786	0.162526
ENSGALG00000038995	GRIA4	5.95786	3.50177	1.29671	2.7005	0.0069236	0.16383
ENSGALG00000045639		5.01522	3.84451	1.42622	2.69559	0.00702643	0.165587
ENSGALG00000003473	SFRP1	47.2926	1.00259	0.372084	2.69454	0.00704869	0.165587
ENSGALG00000017327	P2RY6	76.2622	1.14256	0.424276	2.69296	0.00708211	0.165587
ENSGALG00000035505	AOAH	20.5675	1.97834	0.734746	2.69254	0.00709094	0.165587
ENSGALG00000010117	SLC25A21	17.0961	1.57048	0.583427	2.69183	0.00710618	0.165587
ENSGALG00000010843	GPR137B	86.4187	1.00337	0.373558	2.68599	0.00723161	0.166569
ENSGALG00000001076	LIMK1	38.3	1.01629	0.378521	2.68489	0.00725529	0.166569
ENSGALG00000015028	RLN3	8.48802	2.49643	0.93054	2.68277	0.00730145	0.166831
ENSGALG00000002350		27.3089	1.21514	0.453824	2.67757	0.00741591	0.168439
ENSGALG00000053964		50.9209	1.80256	0.676392	2.66496	0.0076998	0.172327
ENSGALG00000027036	PKIB	22.3503	1.45025	0.544485	2.66353	0.00773253	0.172554
ENSGALG00000052524		3.87754	4.3948	1.65123	2.66154	0.0077784	0.172776
ENSGALG00000012442	MFNG	27.4139	1.3292	0.49968	2.66009	0.00781192	0.172812
ENSGALG00000005739	SCD	26.5464	1.20741	0.455497	2.65076	0.00803106	0.175626
ENSGALG00000033591		4.63024	-3.71101	1.40157	-2.64776	0.00810277	0.176941
ENSGALG00000010974	GSC	12.1019	2.07814	0.785928	2.64419	0.00818872	0.178055
ENSGALG00000032701	LY96	36.7152	1.14612	0.434008	2.64078	0.00827162	0.17911
ENSGALG00000011671	SLC15A2	5.47451	-3.34257	1.26655	-2.63912	0.00831211	0.17911
ENSGALG00000040557	TFEC	10.275	2.08058	0.788592	2.63835	0.00833097	0.17911
ENSGALG00000009021	ST6GALNAC5	36.0674	-1.07701	0.408732	-2.63501	0.00841347	0.180169
ENSGALG00000005831	DNAI1	2.82289	4.95086	1.87894	2.63492	0.00841559	0.180169
ENSGALG00000015183		30.5127	2.1122	0.803315	2.62935	0.00855482	0.182195
ENSGALG00000030944	Pax3	4.7639	4.68775	1.78364	2.62819	0.00858403	0.182244
ENSGALG00000040971	KROX20	23.2554	1.4039	0.534779	2.62519	0.00866002	0.183348
ENSGALG00000050619	SOCS2	25.7922	1.42116	0.541569	2.62415	0.00868651	0.18343
ENSGALG00000054264		5.93041	3.4537	1.31722	2.62196	0.00874269	0.183825
ENSGALG00000041373	ARAP2	47.0976	1.67243	0.642105	2.60461	0.00919793	0.190028
ENSGALG00000043172	CLVS1	3.45583	-4.1985	1.61237	-2.60394	0.00921595	0.190028
ENSGALG00000003588	IRX5	2.71268	4.8903	1.8782	2.60372	0.00922174	0.190028
ENSGALG00000035589		39.1587	1.99021	0.764885	2.60197	0.00926899	0.190404
ENSGALG00000041456	SLC35G1	39.2787	-1.11562	0.430669	-2.59044	0.00958524	0.19484
ENSGALG00000003212	TSPO2	49.1026	-1.15346	0.445801	-2.58739	0.00967066	0.196316
ENSGALG00000034975	FUT7	21.7019	1.89911	0.735583	2.58178	0.00982921	0.198462
ENSGALG00000006522	HCK	14.0071	1.74522	0.676615	2.57934	0.00989897	0.199099
ENSGALG00000014913	ROS1	26.4081	-1.36566	0.529959	-2.57692	0.00996863	0.199974
ENSGALG00000034527		35.4936	1.0629	0.412738	2.57523	0.0100173	0.200404
ENSGALG00000037011	CILP2	384.397	1.14081	0.443066	2.57482	0.0100294	0.200404
ENSGALG00000052624		3.19385	4.08378	1.59625	2.55836	0.0105167	0.206895
ENSGALG00000041295	EN2	417.457	-1.00268	0.392691	-2.55335	0.0106692	0.20909
ENSGALG00000002118	CO6	43.3961	1.18211	0.464088	2.54716	0.0108603	0.211579
ENSGALG00000026768		13.2131	1.73844	0.682846	2.54588	0.0109002	0.211985
ENSGALG00000023355	TMEM154	20.8836	1.54732	0.608475	2.54295	0.0109921	0.212959
ENSGALG00000001437	NTM	10.8358	2.14129	0.842257	2.54233	0.0110116	0.213067
ENSGALG00000001559	ZP3	13.1917	1.87569	0.739694	2.53576	0.0112204	0.215742
ENSGALG00000026152		651.177	1.04796	0.413876	2.53207	0.0113392	0.217478
ENSGALG00000048646		20.2935	1.61867	0.642345	2.51994	0.0117376	0.222884
ENSGALG00000029381		262.899	1.00793	0.400774	2.51497	0.0119042	0.225487
ENSGALG00000041028	DPYSL5	4.97685	2.69822	1.07772	2.50364	0.0122923	0.231144
ENSGALG00000013409		31.4509	1.46213	0.584179	2.50288	0.0123188	0.231171
ENSGALG00000021163	FAM240B	5.9631	4.05219	1.61913	2.50269	0.0123253	0.231171
ENSGALG00000014144	CORIN	8.04355	2.51914	1.01125	2.49111	0.0127344	0.236522
ENSGALG00000041577	ITGA4	275.533	1.03162	0.414819	2.48692	0.0128856	0.239041
ENSGALG00000014903	ITGA2	51.5942	1.06931	0.430317	2.48494	0.0129573	0.240079
ENSGALG00000032403	EDCH1	744.11	2.36965	0.955193	2.48081	0.0131086	0.241802
ENSGALG00000034077	KCNK5	20.8179	1.19159	0.480668	2.47903	0.0131741	0.242333
ENSGALG00000028225	SLC17A9	4.08535	4.47543	1.80812	2.47518	0.0133168	0.243889
ENSGALG00000006402	NRROS	35.9978	1.1129	0.449784	2.4743	0.0133498	0.244096
ENSGALG00000043433	SCX	8.39364	1.87441	0.759492	2.46798	0.0135876	0.247557
ENSGALG00000015902	CD8B	12.1891	1.99523	0.810759	2.46094	0.0138573	0.250191
ENSGALG00000020986		2.98704	3.98489	1.62066	2.4588	0.01394	0.251282
ENSGALG00000045581		60.2185	1.12734	0.459236	2.45482	0.0140957	0.253644
ENSGALG00000053116	LRRC61	2.95535	3.98206	1.62249	2.45429	0.0141161	0.253644
ENSGALG00000043415	ACPP	2.19727	4.58604	1.87345	2.44792	0.0143685	0.256585
ENSGALG00000049578		15.6583	1.98347	0.810416	2.44747	0.0143862	0.256601
ENSGALG00000000731	THEMIS2	73.439	1.28303	0.52555	2.4413	0.0146346	0.25948
ENSGALG00000038022	COL22A1	115.441	1.18689	0.486723	2.43853	0.0147472	0.26091
ENSGALG00000029035		2.25719	4.63364	1.90472	2.43272	0.0149858	0.263909
ENSGALG00000039629	HOXD11	2.68542	4.88549	2.00886	2.43197	0.0150171	0.264157
ENSGALG00000037533		10.1307	2.16742	0.891501	2.43121	0.0150486	0.264405
ENSGALG00000006795	ABCG4	3.1682	4.07359	1.67798	2.42767	0.015196	0.266078
ENSGALG00000027986	NIPAL1	11.551	1.71986	0.708816	2.42639	0.01525	0.266717
ENSGALG00000035854		44.936	1.09382	0.45173	2.4214	0.0154609	0.269789
ENSGALG00000029532	CXCL13L3	2.13155	4.54824	1.88069	2.4184	0.0155891	0.271406
ENSGALG00000012481	TNFAIP6	63.8873	1.10868	0.458557	2.41776	0.0156163	0.271497
ENSGALG00000016556		260.822	2.22968	0.92303	2.41561	0.0157087	0.272249
ENSGALG00000037077	CCR5	34.8269	1.36723	0.567352	2.40984	0.0159595	0.274726
ENSGALG00000027345	SLC46A2	28.2799	1.31564	0.547014	2.40512	0.016167	0.276739
ENSGALG00000034085		26.5568	1.53078	0.636627	2.40451	0.016194	0.276893
ENSGALG00000037413	IL7	9.36877	2.03843	0.849629	2.3992	0.0164308	0.280002
ENSGALG00000030032	SLC4A10	11.0452	-1.6642	0.693969	-2.39809	0.016481	0.280269
ENSGALG00000015474	CD80	63.2792	1.01469	0.423134	2.39804	0.0164832	0.280269
ENSGALG00000014713	DDX4	4.49307	2.97564	1.24338	2.39319	0.0167027	0.281807
ENSGALG00000041098		39.1367	1.0962	0.458637	2.39012	0.016843	0.283199
ENSGALG00000021355		53.232	1.29898	0.543544	2.38984	0.0168558	0.283199
ENSGALG00000043904	SH3RF2	3.40483	4.18968	1.75429	2.38825	0.0169288	0.283432
ENSGALG00000037170	TRIM39.2	16.6448	1.84535	0.777095	2.37467	0.0175645	0.289558
ENSGALG00000003106	TOX2	26.6242	1.3998	0.589803	2.37334	0.0176281	0.289739
ENSGALG00000007675	CXCR5	16.7253	2.35744	0.993303	2.37333	0.0176283	0.289739
ENSGALG00000043947		7.35821	2.63361	1.11	2.37262	0.0176623	0.289739
ENSGALG00000015290	LIX1	3.79539	3.44842	1.45473	2.37049	0.0177645	0.290737
ENSGALG00000028815		1.98366	4.44291	1.87776	2.36607	0.0179781	0.291915
ENSGALG00000029027	SEPTIN12	21.4794	1.47346	0.623577	2.36292	0.0181314	0.292669
ENSGALG00000034048	BCL11A	33.7537	1.28137	0.54354	2.35746	0.0184005	0.295452
ENSGALG00000011489	TBXT	13.9722	2.10734	0.895083	2.35435	0.0185549	0.297306
ENSGALG00000049741	SMIM18	18.5204	1.32336	0.562234	2.35375	0.0185852	0.297481
ENSGALG00000029151	ISLR2	20.0484	1.20411	0.513398	2.34537	0.0190084	0.301101
ENSGALG00000004346	P2RY4	3.24775	4.11638	1.75611	2.34404	0.0190762	0.301861
ENSGALG00000001282	GABRD	29.3074	1.45732	0.623077	2.33892	0.0193398	0.304771
ENSGALG00000015544	ALDOB	12.0924	1.53418	0.656393	2.33728	0.0194245	0.30512
ENSGALG00000035429	XKR4	22.0338	1.23975	0.53088	2.33527	0.0195296	0.305557
ENSGALG00000002637	RBP7	58.5976	-1.48691	0.638559	-2.32853	0.0198839	0.310148
ENSGALG00000009239	TLR2B	25.7799	1.42351	0.611823	2.32667	0.0199829	0.310425
ENSGALG00000015531		24.5089	-1.85768	0.799503	-2.32354	0.0201501	0.312705
ENSGALG00000005594	OMG	9.59721	2.38222	1.02722	2.31909	0.0203902	0.314824
ENSGALG00000047207		72.1431	1.39519	0.602004	2.31758	0.020472	0.314824
ENSGALG00000003716	GDNF	8.37876	1.99903	0.864591	2.31211	0.0207717	0.317835
ENSGALG00000007226	OSTN	3.42547	5.22779	2.26496	2.30811	0.0209928	0.320576
ENSGALG00000009100	FSHR	9.22121	1.69529	0.735178	2.30595	0.0211132	0.32176
ENSGALG00000002152	GABRP	4.08075	-3.45835	1.50321	-2.30064	0.0214118	0.324382
ENSGALG00000049755	IL22RA2	2.89466	3.93077	1.72023	2.28503	0.0223112	0.331299
ENSGALG00000037642	SLC23A1	5.47284	3.29002	1.44478	2.27717	0.022776	0.336794
ENSGALG00000007412	MPZL2	12.1642	1.68966	0.742927	2.27432	0.0229465	0.338244
ENSGALG00000048989		21.966	1.24226	0.546999	2.27104	0.0231444	0.339525
ENSGALG00000052092		7.07246	2.96461	1.30781	2.26685	0.0233994	0.341627
ENSGALG00000025945	AVD	433.479	1.97447	0.873988	2.25915	0.0238742	0.346502
ENSGALG00000027165	RNASE4	232.097	1.17384	0.52029	2.25612	0.0240632	0.347994
ENSGALG00000048620		2.21791	4.60999	2.05088	2.24781	0.0245882	0.351595
ENSGALG00000024272	S100A9	43.4607	1.90462	0.848905	2.24362	0.0248568	0.354787
ENSGALG00000010068	KCNK17	16.7499	1.33578	0.596227	2.24039	0.0250654	0.356424
ENSGALG00000004966	NYAP2	12.3765	-1.46194	0.652664	-2.23996	0.0250936	0.356424
ENSGALG00000010793	SLC24A4	10.7941	1.78438	0.796651	2.23985	0.0251007	0.356424
ENSGALG00000053667		15.9868	1.62463	0.725342	2.23981	0.0251033	0.356424
ENSGALG00000011838	GUCY2C	3.05377	4.0242	1.79826	2.23783	0.0252319	0.357787
ENSGALG00000035825		49.834	1.08456	0.485136	2.23557	0.0253798	0.358886
ENSGALG00000048701		8.25228	-1.65605	0.742166	-2.23137	0.0256565	0.361795
ENSGALG00000054831	TMEM121	2.70827	3.8416	1.72925	2.22154	0.0263141	0.368271
ENSGALG00000041179		18.775	1.10393	0.496947	2.22143	0.0263216	0.368271
ENSGALG00000011735	XCR1	4.80639	3.15991	1.42362	2.21963	0.0264442	0.369156
ENSGALG00000040447	CDCP1	13.4856	1.52282	0.688507	2.21177	0.0269828	0.37366
ENSGALG00000002105	FOXI1	3.92971	2.83212	1.28485	2.20424	0.0275071	0.378821
ENSGALG00000052028		2.78613	-4.9181	2.23149	-2.20395	0.0275279	0.378821
ENSGALG00000001094	ADGRD2	15.9452	1.78787	0.811576	2.20296	0.0275972	0.378821
ENSGALG00000030917	CCDC65	2.49125	3.71781	1.68775	2.20282	0.0276074	0.378821
ENSGALG00000024122	TNFRSF13B	3.8527	3.48829	1.58653	2.19869	0.0278998	0.381464
ENSGALG00000054444		16.498	-1.54976	0.706716	-2.1929	0.0283145	0.382684
ENSGALG00000014821	THEMIS	3.4407	3.29987	1.50676	2.19005	0.0285209	0.383777
ENSGALG00000047638		14.5847	1.45236	0.665158	2.18348	0.0290005	0.386826
ENSGALG00000027234	HOXA13	36.4837	-1.22456	0.562679	-2.1763	0.0295326	0.391032
ENSGALG00000028016		22.6563	1.76071	0.809182	2.17592	0.0295615	0.391032
ENSGALG00000016867	ITGBL1	73.8136	1.05469	0.484949	2.17484	0.0296419	0.391284
ENSGALG00000015141	GDA	35.6602	1.01343	0.466769	2.17116	0.0299194	0.393926
ENSGALG00000005747		10.1066	-1.50997	0.697308	-2.16542	0.0303552	0.397609
ENSGALG00000052523		66.6314	-1.25838	0.582295	-2.16106	0.0306906	0.400971
ENSGALG00000034950	SMPD3	6.50258	2.17595	1.00767	2.1594	0.0308195	0.401969
ENSGALG00000053568		2.73913	3.86964	1.79364	2.15742	0.0309731	0.403283
ENSGALG00000017166	RAB39A	5.32289	2.76792	1.2833	2.15688	0.0310151	0.403486
ENSGALG00000038728		7.83805	-1.71376	0.795393	-2.1546	0.0311929	0.404766
ENSGALG00000002086	RASL10B	15.6726	1.77021	0.822651	2.15183	0.0314104	0.405523
ENSGALG00000003213	LGALS2	21.5813	1.41984	0.663043	2.14139	0.0322424	0.41347
ENSGALG00000023584	TAFA5	23.0248	-1.08982	0.510999	-2.13272	0.0329474	0.417113
ENSGALG00000008148	MYBPC3	164.106	1.14673	0.537733	2.13253	0.032963	0.417113
ENSGALG00000052537		21.9831	1.04492	0.490667	2.1296	0.033205	0.418788
ENSGALG00000048849		24.051	1.09006	0.513223	2.12396	0.0336736	0.422954
ENSGALG00000022718	FUT4	12.4524	1.39158	0.655769	2.12205	0.0338335	0.424307
ENSGALG00000036258	PCDH8	6.8284	-2.0694	0.979121	-2.11353	0.0345552	0.428743
ENSGALG00000026914	DOK3	5.31238	2.51457	1.19088	2.11153	0.0347271	0.429829
ENSGALG00000000158	MHCDMA	17.0215	1.56483	0.742094	2.10867	0.0349734	0.432526
ENSGALG00000050359		2.4512	3.68394	1.74826	2.10721	0.0350995	0.433101
ENSGALG00000045814	CRLF2	18.4987	1.34965	0.64155	2.10373	0.0354021	0.434925
ENSGALG00000011418	CCR6	1.85541	4.34276	2.06513	2.1029	0.0354747	0.435205
ENSGALG00000051203		2.33237	3.60181	1.71469	2.10056	0.0356794	0.436628
ENSGALG00000019322	TNFRSF13C	2.60931	3.7804	1.80024	2.09995	0.0357335	0.436628
ENSGALG00000053734		18.3851	1.2297	0.585802	2.09918	0.0358014	0.437109
ENSGALG00000047781	RAD9B	20.6101	-1.21185	0.581139	-2.0853	0.0370418	0.44633
ENSGALG00000043660	SCFN	4.64041	-2.21813	1.06405	-2.08461	0.0371048	0.44633
ENSGALG00000020679	PLEKHS1	21.1854	-1.13558	0.545278	-2.08258	0.0372898	0.44651
ENSGALG00000039708		19.5123	1.41563	0.680857	2.07918	0.0376005	0.447285
ENSGALG00000010593	GALC	20.8243	1.14197	0.549367	2.07871	0.0376442	0.447457
ENSGALG00000033391	ISL2	6.5947	1.9814	0.954649	2.07553	0.0379374	0.449892
ENSGALG00000002570		2.5889	3.77022	1.81838	2.0734	0.0381354	0.450906
ENSGALG00000007278	GRIN2A	5.12715	2.05937	0.994304	2.07117	0.0383429	0.452112
ENSGALG00000027973	CATHL1	1.63839	4.16884	2.01298	2.07097	0.0383612	0.452112
ENSGALG00000053004		1.63839	4.16884	2.01298	2.07097	0.0383612	0.452112
ENSGALG00000003196	RNASE6	119.571	1.12988	0.54612	2.06893	0.038553	0.452991
ENSGALG00000030530	HAND2	18.3807	1.01679	0.491812	2.06744	0.0386931	0.453923
ENSGALG00000012791	TBXAS1	31.1985	1.12428	0.543942	2.06691	0.0387428	0.45402
ENSGALG00000049875		13.7553	1.41111	0.683213	2.0654	0.038885	0.454779
ENSGALG00000048572		2.39907	4.71998	2.29102	2.06021	0.0393781	0.457021
ENSGALG00000011485	HCRT	1.61779	-4.14274	2.01685	-2.05406	0.0399696	0.461462
ENSGALG00000024466	CCL17	5.38014	2.86491	1.39528	2.05329	0.0400444	0.461771
ENSGALG00000028326	HSD11B2	11.1481	-1.36015	0.662573	-2.05283	0.0400894	0.461799
ENSGALG00000050931		8.31254	1.82199	0.887944	2.05192	0.0401775	0.462065
ENSGALG00000011421	HAL	10.6999	1.37054	0.669685	2.04655	0.0407027	0.465356
ENSGALG00000006626	PDE6C	17.9051	-1.14551	0.559959	-2.0457	0.0407861	0.465961
ENSGALG00000009176	TTBK2	18.8828	1.032	0.505252	2.04255	0.0410972	0.468209
ENSGALG00000026294		7.82003	-1.54024	0.754262	-2.04204	0.0411473	0.468338
ENSGALG00000044763	GPR82	10.325	1.5069	0.739278	2.03833	0.0415165	0.471412
ENSGALG00000041153	PHETA1	25.0324	-1.34355	0.66214	-2.0291	0.0424476	0.47745
ENSGALG00000032363	GPR141	2.26481	3.57792	1.76447	2.02775	0.0425854	0.477544
ENSGALG00000015151	B4GALT6	29.982	1.14754	0.56597	2.02757	0.0426042	0.477544
ENSGALG00000023780	TREM-B2	18.4232	1.357	0.669408	2.02716	0.0426456	0.477569
ENSGALG00000045875	PSCA	11.7172	1.7934	0.885973	2.02422	0.0429475	0.479894
ENSGALG00000047514		51.9946	1.03168	0.510778	2.01982	0.0434019	0.484264
ENSGALG00000011963	PRDM5	14.414	1.25092	0.620242	2.01683	0.0437135	0.485467
ENSGALG00000011913	SEPTIN3	7.29758	1.83434	0.910381	2.01491	0.0439137	0.485467
ENSGALG00000033925		9.59125	-1.51416	0.751798	-2.01406	0.0440037	0.486012
ENSGALG00000014845	PLCXD3	9.22671	-1.43797	0.715462	-2.00985	0.0444473	0.489144
ENSGALG00000002329	CCL1	28.2751	1.20591	0.60014	2.00938	0.0444969	0.489338
ENSGALG00000006106	TNFRSF6B	17.0766	1.72413	0.85991	2.00501	0.044962	0.493388
ENSGALG00000025941	RGS20	7.54409	2.21661	1.10819	2.00021	0.0454776	0.497261
ENSGALG00000043302	LAT2	16.4489	1.24207	0.621863	1.99734	0.0457883	0.499987
ENSGALG00000043650	GFI1	6.90695	1.92259	0.963175	1.9961	0.0459232	0.499987
ENSGALG00000011166		2.13315	3.48142	1.74587	1.99409	0.0461422	0.500604
ENSGALG00000000154	DENND2D	26.1814	1.46987	0.738063	1.99153	0.0464227	0.50148
ENSGALG00000023395	PLIN1	12.5373	-1.28859	0.647155	-1.99116	0.0464632	0.50148
ENSGALG00000047328		11.1459	1.4254	0.717418	1.98684	0.04694	0.505083
ENSGALG00000002675	SCUBE3	1.86743	4.35176	2.19602	1.98166	0.0475178	0.508505
ENSGALG00000033739	POU3F3	1.49992	4.03791	2.03772	1.98159	0.0475254	0.508505
ENSGALG00000040802	SOWAHA	1.70071	4.21581	2.13942	1.97054	0.0487765	0.514666
ENSGALG00000004243	IFITM1	1.49241	-4.02126	2.04096	-1.97028	0.0488067	0.514666
ENSGALG00000028448	SH2D1B	8.54798	1.94892	0.989451	1.9697	0.0488726	0.514863
ENSGALG00000051212		6.18997	2.3654	1.2024	1.96723	0.0491569	0.51679
