# Supplementary material for: Effective MSTN Gene Knockout by AdV-Delivered CRISPR/Cas9 in Postnatal Chick Leg Muscle
Source: Int J Mol Sci. 2020 Apr 8;21(7):2584. doi: 10.3390/ijms21072584 (PMC7177447; doi:10.3390/ijms21072584)
Supplement: Supplementary file 1 [file ijms-21-02584-s001.zip › ijms-755222-proofdone sup/ijms-755222-supplementary/Supplementary/Table S3.xlsx]

## Sheet: 3d KO vs. 3d WT
Table S3: GO enrichment terms of DEGs in the 3d KO vs. 3d WT groups.
Category	Term	Count	%	PValue	Genes	List Total	Pop Hits	Pop Total	Fold Enrichment	Bonferroni	Benjamini	FDR
GOTERM_BP_DIRECT	GO:0002376~immune system process	69	7.62431	1.83693e-22	CD8A, LY86, F2RL1, S100A9, PTPN22, TLR4, C1QC, TLR7, SKAP1, BTK, B2M, SH2D1A, NOD1, GATA3, MAP3K8, CFD, SYK, CRTAM, LYN, CD3E, LY96, INPPL1, PIK3CD, EOMES, CD40, TRAT1, C8G, PRKCB, C1QA, C1QB, LAT2, CD300LG, LRMP, RIPK2, MST1R, PRDM1, ACOD1, CR1L, GPR183, FGR, UNC93B1, IFI30, NLRX1, SRC, PTK2B, ZAP70, PSTPIP1, NRROS, CD4, INPP5D, CSF1R, CD7, CARD9, IL2RA, LGALS3, THEMIS, HCK, TNFRSF13C, CTLA4, SA…	827	383	18082	3.93905	6.66807e-19	6.66807e-19	3.37792e-19
GOTERM_BP_DIRECT	GO:0006954~inflammatory response	63	6.96133	6.38898e-21	LXN, LY86, PPARG, F2RL1, S100A9, TLR4, TLR7, TGFB1, S1PR3, IL1B, FAS, ADAM8, NFKBIZ, LYN, LY96, NCF1, PIK3CD, CD40, TNFRSF9, CCR7, CCR5, CCR4, CD40LG, CCR2, PTGDR, ACOD1, TNFAIP3, PTAFR, CCL1, C3AR1, TNFRSF25, CRLF2, TNFRSF8, BDKRB1, CX3CL1, CCL5, CCL4, TNFRSF4, IL17D, SLC11A1, TNFRSF1B, ZAP70, PSTPIP1, TNFRSF18, NRROS, CSF1R, SPP1, PLP1, LIPA, HCK, SPHK1, CCL19, CD180, CCL17, CYBA, P2RX7, CYBB, …	827	344	18082	4.00427	2.3192e-17	1.1596e-17	1.17486e-17
GOTERM_BP_DIRECT	GO:0006935~chemotaxis	30	3.31492	5.58453e-14	CCL1, C3AR1, IL16, S100A9, CX3CL1, CCL5, FES, CCL4, DOCK2, CXCR5, RAC2, CXCR4, XCR1, LYN, PIK3CD, NCKAP1L, SLIT2, CCL17, LSP1, CCR8, CCR7, CCR6, CCR5, CCR4, CXCL13, CX3CR1, CCR2, CMTM7, XCL1, PTAFR	827	118	18082	5.55879	2.02715e-10	6.75715e-11	1.02696e-10
GOTERM_BP_DIRECT	GO:0006955~immune response	45	4.97238	2.18748e-13	CCL1, TNFRSF25, TNFRSF8, VTN, CX3CL1, CCL5, CCL4, TLR7, TNFRSF4, B2M, TNFRSF1B, CXCR5, IFNG, ZAP70, TNFRSF18, IL1B, NRROS, CD4, FAS, CD28, BLNK, FYB, IL2RA, IL7, CTLA4, CCL19, CTSS, IL21, CCL17, TNFSF8, MARCH1, TNFRSF9, CCR8, CCR7, TNFSF11, CCR6, TNFSF13B, CCR5, CXCL13, CD40LG, CCR4, IRF8, CCR2, XCL1, LCP2	827	272	18082	3.6173	7.93932e-10	1.98483e-10	4.02189e-10
GOTERM_BP_DIRECT	GO:0030890~positive regulation of B cell proliferation	17	1.87845	2.59319e-11	GPR183, PTPRC, VAV3, SLC39A10, IL7, TNFRSF13C, NCKAP1L, TLR4, CD40, IL21, TNFRSF4, CARD11, CD38, CDKN1A, TNFSF13B, CD40LG, SASH3	827	43	18082	8.64413	9.41329e-08	1.88266e-08	4.7686e-08
GOTERM_BP_DIRECT	GO:0007165~signal transduction	109	12.0442	9.17953e-11	F2RL1, LHCGR, IQGAP2, TLR4, TLR7, CD48, S1PR3, HTR1A, TIAM1, S1PR4, GATA3, MAP3K8, GNG2, FAS, EDARADD, DEPDC7, BCR, SOCS3, SAG, HHEX, CCR8, CCR7, CCR6, GPR55, CCR5, LPAR5, CD40LG, IGSF1, CCR4, ACAP1, HTR7, CCR2, CX3CR1, GRB14, TRAF1, C3AR1, PLXNC1, GNAI2, CYSLTR2, MYO9B, BDKRB1, GREM1, SOX8, RASAL1, P2RY6, TAGAP, GMIP, ANKDD1B, TRAF5, ADGRG5, GUCY2C, GPR34, RGS1, PLCG1, CDC42SE2, GRK6, GRK4, CHRN…	827	1255	18082	1.89899	3.33217e-07	5.55362e-08	1.68802e-07
GOTERM_BP_DIRECT	GO:0042102~positive regulation of T cell proliferation	19	2.09945	3.09677e-10	PTPRC, IL2RA, CD3E, TNFRSF13C, NCKAP1L, CCL19, CCL5, IL21, CARD11, CCR7, TNFSF13B, CD80, CARMIL2, CD40LG, IFNG, IL1B, CD4, SASH3, CD28	827	64	18082	6.49104	1.12413e-06	1.6059e-07	5.69462e-07
GOTERM_BP_DIRECT	GO:0032496~response to lipopolysaccharide	33	3.64641	3.80011e-10	LITAF, TNFRSF25, SNCA, ACP5, TNFRSF8, PTPN22, TLR4, BDKRB1, TNFRSF4, GCH1, IL12RB2, SLC11A1, TNFRSF1B, NLRC3, CASP9, IL10RA, CASP8, TNFRSF18, IL1B, FAS, BCR, NCF2, LY96, CD40, IFNAR1, TNFRSF9, CCR7, P2RX7, PENK, CXCL13, ACOD1, PTAFR, MGST2	827	197	18082	3.66259	1.37944e-06	1.7243e-07	6.98799e-07
GOTERM_BP_DIRECT	GO:0050852~T cell receptor signaling pathway	17	1.87845	4.97518e-10	FYB, PTPRC, CD3E, THEMIS, CD247, PTPN22, RFTN1, SKAP1, PLCG1, CARMIL2, GATA3, IFNG, ZAP70, RIPK2, THEMIS2, CD28, LCP2	827	51	18082	7.28819	1.80599e-06	2.00666e-07	9.14882e-07
GOTERM_BP_DIRECT	GO:0032729~positive regulation of interferon-gamma production	17	1.87845	6.88433e-10	IL18R1, CD3E, FLT3, TLR4, IFNAR1, IL12RB2, SLC11A1, CD40LG, CARMIL2, IRF8, CCR2, IL1B, RIPK2, RUNX1, CD226, CD14, SASH3	827	52	18082	7.14803	2.49901e-06	2.49901e-07	1.26595e-06
GOTERM_BP_DIRECT	GO:0002250~adaptive immune response	27	2.98343	7.57192e-10	GPR183, CD8A, UNC93B1, SKAP1, BTK, SH2D1A, PTK2B, IFNG, ZAP70, CD4, CD7, SYK, CRTAM, LYN, THEMIS, PIK3CD, CTLA4, TNFRSF13C, EOMES, CTSS, TRAT1, PRKCB, LAT2, LAMP3, RIPK2, CD79B, PRDM1	827	139	18082	4.24707	2.7486e-06	2.49873e-07	1.39239e-06
GOTERM_BP_DIRECT	GO:0045087~innate immune response	49	5.41436	9.58148e-10	LY86, S100A9, F2RL1, TLR4, FES, TLR7, C1QC, B2M, BTK, SH2D1A, NOD1, GATA3, CFD, MATK, SYK, LYN, LY96, PIK3CD, C8G, C1QA, C1QB, LCK, RIPK2, PRDM1, MST1R, ACOD1, CR1L, FGR, BLK, UNC93B1, TRIM14, NLRX1, SRC, PTK2B, PSTPIP1, ZAP70, NRROS, PTX3, CSF1R, CARD9, LGALS3, HCK, SAMHD1, CD180, CYBA, CYBB, IRF5, IRF1, CD14	827	400	18082	2.67841	3.47807e-06	2.8984e-07	1.76193e-06
GOTERM_BP_DIRECT	GO:0030593~neutrophil chemotaxis	18	1.98895	8.8883e-09	CCL1, VAV3, LGALS3, EDN2, PREX1, S100A9, NCKAP1L, CCL19, ITGB2, CX3CL1, CCL5, CCL4, CCL17, IFNG, IL1B, CSF3R, SYK, SPP1	827	69	18082	5.7038	3.2264e-05	2.48188e-06	1.63446e-05
GOTERM_BP_DIRECT	GO:0050853~B cell receptor signaling pathway	16	1.76796	1.49143e-08	PTPN6, PTPRC, VAV3, LYN, BLK, CTLA4, NCKAP1L, RFTN1, PRKCB, CD38, LAT2, KLHL6, LCK, ZAP70, CD79B, SYK	827	55	18082	6.3606	5.41373e-05	3.86705e-06	2.74257e-05
GOTERM_BP_DIRECT	GO:0048872~homeostasis of number of cells	13	1.43646	1.65097e-08	CARD11, GCNT4, CCR7, BCR, CCR4, CARMIL2, GATA3, PIK3CD, RASSF2, CDH2, MYB, TET2, IL7R	827	34	18082	8.35998	5.99286e-05	3.99535e-06	3.03596e-05
GOTERM_BP_DIRECT	GO:0030217~T cell differentiation	14	1.54696	1.84302e-08	PTPRC, CD3D, IKZF1, TBX21, PREX1, PTPN22, IL7R, TGFB1, GATA3, BCL11A, LCK, CD4, RUNX2, RHOH	827	41	18082	7.46595	6.68993e-05	4.18134e-06	3.38911e-05
GOTERM_BP_DIRECT	GO:0042127~regulation of cell proliferation	32	3.53591	4.93165e-08	FGR, TNFRSF25, BLK, TNC, EZH2, HOXD13, TNFRSF8, FES, TGFB1, SRC, BTK, TNFRSF1B, PTK2B, TNFRSF18, ADAM33, CNN2, FAS, FANCA, MATK, TCF7, CCDC88A, SGK3, FA2H, HCK, SIX3, INHA, GUCY2C, HHEX, TNFRSF9, CXCL13, LCK, PRDM1	827	227	18082	3.08223	0.000179003	1.05305e-05	9.06876e-05
GOTERM_BP_DIRECT	GO:0035556~intracellular signal transduction	45	4.97238	6.56501e-08	GNAI2, ADCY7, PREX1, STK17B, MYO9B, SRC, BTK, DGKA, RASAL1, PLCL1, NOD1, GMIP, TIAM1, RASGRP1, DCLK3, GUCY1A2, ZAP70, INPP5D, SCG2, BLNK, NFATC1, SYK, ARHGEF3, DEPDC7, PTPN6, BCR, VAV3, SGK3, PLEK, LYN, SOCS3, SOCS1, DMRT1, MAPK11, GUCY2C, PRKCD, RGS14, PRKCB, MAST3, DOK1, MAST1, RASSF5, LAT2, PLCG1, LCP2	827	400	18082	2.45976	0.000238281	1.32393e-05	0.000120723
GOTERM_BP_DIRECT	GO:0007155~cell adhesion	51	5.63536	6.73802e-08	MPZL2, MYBPC3, BCAN, VTN, EDIL3, FES, MEGF10, CD44, HPSE, CSF3R, ZYX, DPP4, CDH23, PARVG, RET, INPPL1, NRXN1, TNFAIP6, CX3CR1, CNTN2, CNTN3, CD226, ITGA2B, TNC, NINJ2, NINJ1, ITGB2, CDH2, CX3CL1, SRC, CD9, CDH7, LPXN, PTK2B, ITGB7, PSTPIP1, ACAN, CD4, EMB, THBS2, DPT, SPP1, ITGA4, IGSF9B, EPHA1, COL5A1, LAMA3, CASS4, COL14A1, STAB1, CDH10	827	485	18082	2.29916	0.00024456	1.28731e-05	0.000123905
GOTERM_BP_DIRECT	GO:0046641~positive regulation of alpha-beta T cell proliferation	8	0.883978	1.13729e-07	PTPRC, CD80, CD3E, CCR2, ZAP70, RIPK2, SYK, CD28	827	11	18082	15.9015	0.000412751	2.06416e-05	0.000209135
GOTERM_BP_DIRECT	GO:0032760~positive regulation of tumor necrosis factor production	15	1.65746	3.0179e-07	CARD9, LY96, CCL19, TLR4, CCL4, CYBA, CCR7, NOD1, CCR5, RASGRP1, IFNG, RIPK2, SASH3, PTAFR, CD14	827	59	18082	5.55879	0.0010949	5.21653e-05	0.000554958
GOTERM_BP_DIRECT	GO:0001501~skeletal system development	20	2.20994	3.40098e-07	LGALS3, HEXA, MMP9, COL3A1, FGFRL1, HEXB, HOXD12, HOXD13, BCAN, ZIC1, COL5A2, HOXD10, TGFB1, HOXD11, VDR, RASSF2, COL1A2, COL1A1, RUNX1, RUNX2	827	107	18082	4.08684	0.00123379	5.61146e-05	0.000625402
GOTERM_BP_DIRECT	GO:0010628~positive regulation of gene expression	43	4.75138	4.34682e-07	TNC, MST1, PTPN22, TLR4, CCL5, RIMS2, IL7R, SOX8, SRC, TGFB1, VDR, SLC11A1, CD44, GATA3, IFNG, BCL11A, IL1B, IL2RG, MKX, CNN2, NRG1, RUNX2, CD28, NFATC1, MT3, CDK1, PLP1, TESC, RET, STAP1, IKZF1, CD3E, PIK3CD, LEF1, MAPK11, P2RX7, LAMP3, CCR5, CD40LG, LCK, WNT11, PRDM1, CTSH	827	399	18082	2.35633	0.00157665	6.86018e-05	0.000799329
GOTERM_BP_DIRECT	GO:0051092~positive regulation of NF-kappaB transcription factor activity	20	2.20994	4.58595e-07	TRAF1, RAB7B, CARD9, SPHK1, TRIM14, TNFRSF8, TLR4, ITGB2, CD40, GREM1, TGFB1, PRKCB, CARD11, NOD1, TNFSF11, CD40LG, IL1B, RIPK2, ADAM8, TRAF5	827	109	18082	4.01185	0.00166332	6.93602e-05	0.000843304
GOTERM_BP_DIRECT	GO:0045453~bone resorption	10	1.10497	8.74948e-07	XDH, TNFSF11, GPR55, RAC2, PTK2B, IL7, CBL, ACP5, CTSS, SRC	827	25	18082	8.74583	0.00317102	0.000127034	0.00160892
GOTERM_BP_DIRECT	GO:0031295~T cell costimulation	10	1.10497	8.74948e-07	CARD11, CD80, TNFSF13B, CD3E, ICOS, TNFRSF13C, CCL19, CD5, DPP4, CD28	827	25	18082	8.74583	0.00317102	0.000127034	0.00160892
GOTERM_BP_DIRECT	GO:0030199~collagen fibril organization	12	1.32597	8.75215e-07	FMOD, COL14A1, SERPINF2, COL3A1, COL1A2, ACAN, MKX, COL1A1, GREM1, COL5A2, COL5A1, DPT	827	39	18082	6.72756	0.00317199	0.000122186	0.00160941
GOTERM_BP_DIRECT	GO:0006468~protein phosphorylation	54	5.96685	1.02281e-06	RORC, AURKA, FES, TGFB1, BTK, MAP3K9, MAP3K8, MLKL, MATK, SYK, CDK1, RET, BCR, SGK3, LYN, LIMK1, CDKL2, PRKCD, PRKCB, MAST3, MAST1, LCK, RIPK2, NRK, WNT11, MST1R, FGR, NEK2, BLK, STK17B, SRC, VRK1, STAT4, PTK2B, MAP3K1, SBK2, DCLK3, ZAP70, RUNX3, CSF1R, FLT3, HCK, CBL, MAPK11, BIRC5, GUCY2C, EPHA1, IKBKE, P2RX7, PLK3, MAPK12, GRK6, GRK4, MERTK	827	576	18082	2.0498	0.0037059	0.000137501	0.00188081
GOTERM_BP_DIRECT	GO:0018108~peptidyl-tyrosine phosphorylation	15	1.65746	1.0726e-06	PTPN6, LYN, FGR, HCK, ABI3, FES, EPHA1, SRC, BTK, IL12RB2, PTK2B, LCK, ZAP70, CSF1R, SYK	827	65	18082	5.04567	0.00388596	0.000139045	0.00197237
GOTERM_BP_DIRECT	GO:0038083~peptidyl-tyrosine autophosphorylation	12	1.32597	1.51727e-06	LYN, FGR, PTK2B, HCK, BLK, LCK, ZAP70, FES, SRC, SYK, MATK, BTK	827	41	18082	6.39939	0.00549255	0.000189902	0.00279005
GOTERM_BP_DIRECT	GO:0042110~T cell activation	11	1.21547	1.80777e-06	CD48, CARD11, DOCK2, NLRC3, CD3D, CD8A, CD4, DPP4, TGFB1, IFNAR1, CD28	827	34	18082	7.07383	0.00654074	0.000218717	0.00332425
GOTERM_BP_DIRECT	GO:0030335~positive regulation of cell migration	27	2.98343	2.02287e-06	C3AR1, FGR, PREX1, F2RL1, CX3CL1, CCL5, TGFB1, PRR5, PTK2B, CXCR4, TIAM1, SEMA3E, ADRA2A, FGF1, CSF1R, RET, LYN, PIK3CD, SPHK1, LEF1, MYO1F, EPHA1, TNFAIP6, CARMIL2, WNT11, COL1A1, CTSH	827	203	18082	2.9081	0.00731613	0.000236844	0.00371977
GOTERM_BP_DIRECT	GO:0045766~positive regulation of angiogenesis	20	2.20994	2.37095e-06	C3AR1, LGALS3, CYSLTR2, MMP9, SPHK1, ITGB2, CX3CL1, CCL5, GREM1, EPHA1, PRKCB, CYBB, PLCG1, PTK2B, F3, CX3CR1, IL1B, FGF1, RUNX1, CTSH	827	121	18082	3.61398	0.00856964	0.000268919	0.00435984
GOTERM_BP_DIRECT	GO:0000902~cell morphogenesis	16	1.76796	3.36665e-06	TBCCD1, LIPA, SHROOM3, RP2, TFCP2L1, UNC93B1, DMRT1, GREM1, IL7R, VDR, P2RX7, TENM1, GATA3, CAP1, NRG1, ADAM8	827	81	18082	4.31893	0.0121466	0.000370264	0.00619073
GOTERM_BP_DIRECT	GO:0043406~positive regulation of MAP kinase activity	13	1.43646	4.44456e-06	EZH2, CD40, PRKCD, TGFB1, SRC, TNFSF11, TENM1, RASGRP1, ADRA2A, PIK3R5, MST1R, HTR2B, FGF1	827	54	18082	5.26369	0.0160043	0.000474411	0.00817275
GOTERM_BP_DIRECT	GO:0008360~regulation of cell shape	21	2.32044	5.17265e-06	FMNL1, TBCCD1, SHROOM3, FGR, HCK, ERMN, HEXB, SLC9A3R1, ARHGAP15, FES, RHOU, SYNE3, VRK1, S100B, PTK2B, CDC42SE2, SEMA3E, SH3KBP1, WIPF1, CSF1R, FGD4	827	139	18082	3.30328	0.0186016	0.000536335	0.00951151
GOTERM_BP_DIRECT	GO:0070374~positive regulation of ERK1 and ERK2 cascade	25	2.76243	5.25246e-06	CCL1, GPR183, CYSLTR2, F2RL1, CCL19, PTPN22, TLR4, CX3CL1, CCL5, CCL4, TGFB1, SRC, CCL17, NOD1, CD44, GPR55, PTK2B, SERPINF2, RASGRP1, IL1B, RIPK2, HTR2B, XCL1, CSF1R, MT3	827	188	18082	2.90752	0.0188859	0.000529484	0.00965826
GOTERM_BP_DIRECT	GO:0050850~positive regulation of calcium-mediated signaling	9	0.994475	7.01603e-06	ADORA3, CD8A, CD3E, LHCGR, ZAP70, CD4, CCL4, TRAT1, SYK	827	24	18082	8.19921	0.0251467	0.000688095	0.0129009
GOTERM_BP_DIRECT	GO:0045579~positive regulation of B cell differentiation	8	0.883978	8.27322e-06	IKZF1, ZAP70, NCKAP1L, IL2RG, INPP5D, PRDM1, IL21, SYK	827	18	18082	9.71759	0.0295854	0.000790001	0.0152125
GOTERM_BP_DIRECT	GO:0007169~transmembrane receptor protein tyrosine kinase signaling pathway	17	1.87845	1.14674e-05	RET, LYN, STAP1, FGR, FLT3, HCK, BLK, EPHA1, BTK, DOK1, DOK2, LCK, ZAP70, CSF1R, SYK, MATK, LCP2	827	100	18082	3.71698	0.0407722	0.00106678	0.0210851
GOTERM_BP_DIRECT	GO:0071345~cellular response to cytokine stimulus	10	1.10497	1.18793e-05	CCR7, FLT3, CXCR4, HCLS1, GATA3, SOCS1, MME, LEF1, ITGA4, CSF1R	827	33	18082	6.62563	0.0422056	0.00107747	0.0218425
GOTERM_BP_DIRECT	GO:0006909~phagocytosis	12	1.32597	1.83172e-05	CORO1C, SLC11A1, UNC13D, CDC42SE2, HCK, MYO7A, PLD4, IRF8, ITGB2, MERTK, MEGF10, ELMO1	827	52	18082	5.04567	0.0643297	0.00162044	0.033678
GOTERM_BP_DIRECT	GO:0007229~integrin-mediated signaling pathway	16	1.76796	1.93891e-05	PLP1, VAV3, FGR, PLEK, PTK2B, ITGB7, COL3A1, ADAM33, ITGB2, ITGA4, ADAM19, ZYX, ADAM8, SRC, SYK, ITGA2B	827	93	18082	3.76165	0.0679634	0.00167439	0.0356485
GOTERM_BP_DIRECT	GO:0045060~negative thymic T cell selection	7	0.773481	1.95442e-05	PTPRC, CCR7, DOCK2, CD3E, ZAP70, FAS, CD28	827	14	18082	10.9323	0.0684881	0.00164855	0.0359336
GOTERM_BP_DIRECT	GO:0030036~actin cytoskeleton organization	20	2.20994	2.5372e-05	FMNL1, GAS2L3, MTSS1, SHROOM3, BCR, SPIRE2, SLC9A3R1, RHOU, ELMO1, CORO1C, ACTR2, CCR7, PRR5, DOCK2, SFRP1, RAC2, TMSB4X, WIPF1, CAP1, RHOG	827	142	18082	3.07952	0.0879874	0.00209103	0.046646
GOTERM_BP_DIRECT	GO:0051897~positive regulation of protein kinase B signaling	16	1.76796	3.24124e-05	PTPRJ, F10, HCLS1, CCL19, F7, SRC, TGFB1, TNFSF11, HPSE, GATA3, F3, PIK3R5, MST1R, ADAM8, NRG1, CD28	827	97	18082	3.60653	0.111001	0.00261123	0.0595861
GOTERM_BP_DIRECT	GO:0045785~positive regulation of cell adhesion	12	1.32597	3.82189e-05	PTPRJ, VAV3, STX3, PREX1, IFNG, TNFRSF18, CX3CL1, CCL5, ADAM8, APBB1IP, SKAP1, SRC	827	56	18082	4.68527	0.129543	0.00301149	0.0702571
GOTERM_BP_DIRECT	GO:0048535~lymph node development	9	0.994475	4.3745e-05	CCR7, TNFSF11, CXCR5, IKZF1, FLT3, CXCL13, RORC, IL7R, TGFB1	827	30	18082	6.55937	0.146831	0.00337297	0.0804117
GOTERM_BP_DIRECT	GO:0071260~cellular response to mechanical stimulus	14	1.54696	4.82709e-05	TNFRSF8, TLR4, CD40, ANKRD1, TLR7, TGFB1, CYBA, MAP3K1, CASP8, IRF1, IL1B, CNN2, FAS, COL1A1	827	78	18082	3.92441	0.160734	0.00364392	0.0887278
GOTERM_BP_DIRECT	GO:0031663~lipopolysaccharide-mediated signaling pathway	9	0.994475	5.66155e-05	LYN, LY96, IL1B, PTPN22, RIPK2, TLR4, CCL5, TGFB1, CD14	827	31	18082	6.34778	0.185776	0.0041855	0.104058
GOTERM_BP_DIRECT	GO:0002548~monocyte chemotaxis	10	1.10497	6.31852e-05	CCL1, TNFSF11, LGALS3, CCR2, CCL19, MYO9B, CX3CL1, XCL1, CCL4, CCL17	827	40	18082	5.46614	0.204965	0.00457689	0.116127
GOTERM_BP_DIRECT	GO:0016477~cell migration	23	2.54144	6.36094e-05	VAV3, CCDC88A, NANOS1, RASGEF1A, BDKRB1, CDH2, ITGA4, ARPC5, SRC, COL5A1, TGFB1, ELMO1, CD44, PLCG1, CARMIL2, CXCR4, TIAM1, PSTPIP1, SH3KBP1, NRG1, LCP1, PSTPIP2, MATK	827	191	18082	2.63291	0.206189	0.00451741	0.116906
GOTERM_BP_DIRECT	GO:0006968~cellular defense response	7	0.773481	7.1575e-05	SH2D1A, PTK2B, NCF1, CCR2, TNFRSF4, B2M, CCL17	827	17	18082	9.00306	0.228815	0.0049842	0.131537
GOTERM_BP_DIRECT	GO:0034142~toll-like receptor 4 signaling pathway	6	0.662983	7.2115e-05	LY96, RIPK2, TLR4, PIK3AP1, CD14, TNIP3	827	11	18082	11.9261	0.230325	0.0049272	0.132529
GOTERM_BP_DIRECT	GO:0016310~phosphorylation	50	5.52486	0.000101054	AURKA, FES, BTK, MAP3K9, MAP3K8, MATK, SYK, CDK1, RET, BCR, SGK3, LYN, LIMK1, PIK3CD, PFKP, PRKCD, CDKL2, PRKCB, MAST3, MAST1, LCK, RIPK2, NRK, MST1R, FGR, NEK2, BLK, STK17B, SRC, DGKA, VRK1, PTK2B, MAP3K1, CKMT2, SBK2, DCLK3, ZAP70, CSF1R, FLT3, HCK, SPHK1, MAPK11, EPHA1, IKBKE, PLK3, MAPK12, GRK6, GRK4, MERTK, HTR2B	827	612	18082	1.78632	0.307082	0.00677037	0.185663
GOTERM_BP_DIRECT	GO:0042981~regulation of apoptotic process	23	2.54144	0.000117209	TRAF1, IKZF3, CARD9, TNFRSF25, TNFRSF8, PMAIP1, INHA, CD40, TNFRSF4, TGFB1, CARD11, TNFRSF9, RASSF5, TNFRSF1B, NOD1, CASP9, CASP8, LCK, RASSF2, TNFRSF18, RIPK2, FAS, TRAF5	827	199	18082	2.52706	0.346554	0.00770643	0.215316
GOTERM_BP_DIRECT	GO:0050729~positive regulation of inflammatory response	12	1.32597	0.000118121	CCL1, ADORA3, CCR5, S100A9, CCR2, TLR4, CTSS, CX3CL1, CCL5, ADAM8, XCL1, CCL4	827	63	18082	4.16468	0.348712	0.00762797	0.216988
GOTERM_BP_DIRECT	GO:0032735~positive regulation of interleukin-12 production	8	0.883978	0.000124106	CCR7, CD40LG, FLT3, IFNG, IRF8, CCL19, TLR4, CD40	827	26	18082	6.72756	0.362711	0.00787291	0.227971
GOTERM_BP_DIRECT	GO:0050869~negative regulation of B cell activation	5	0.552486	0.000135452	INPP5D, FAS, BANK1, TNFAIP3, SAMSN1	827	7	18082	15.6176	0.388429	0.00844217	0.248789
GOTERM_BP_DIRECT	GO:0071407~cellular response to organic cyclic compound	13	1.43646	0.000140391	CYBA, P2RY13, P2RY6, P2RX7, RGS20, PPARG, CASP8, SOCS1, IL1B, RGS19, ANKRD1, CCL5, TGFB1	827	75	18082	3.78986	0.399297	0.008601	0.257848
GOTERM_BP_DIRECT	GO:0071356~cellular response to tumor necrosis factor	16	1.76796	0.000141988	CCL1, CCL19, CX3CL1, ANKRD1, CCL5, CCL4, DCSTAMP, CCL17, ACTR3, CYBA, SFRP1, GATA3, IRF1, COL1A1, XCL1, ACOD1	827	110	18082	3.1803	0.40277	0.0085541	0.260779
GOTERM_BP_DIRECT	GO:0042346~positive regulation of NF-kappaB import into nucleus	7	0.773481	0.000145061	IL18R1, SPHK1, CCL19, IL1B, TLR4, GREM1, TLR7	827	19	18082	8.05537	0.409396	0.00859578	0.266415
GOTERM_BP_DIRECT	GO:0050728~negative regulation of inflammatory response	14	1.54696	0.000153474	BCR, IL2RA, SOCS3, NLRX1, ACP5, SLIT2, TNFAIP6, TNFRSF1B, CD44, AOAH, GATA3, TNFAIP3, ACOD1, IL22RA2	827	87	18082	3.51844	0.427164	0.00894611	0.281847
GOTERM_BP_DIRECT	GO:0043123~positive regulation of I-kappaB kinase/NF-kappaB signaling	19	2.09945	0.000157356	CARD9, LITAF, F2RL1, CCL19, TLR4, CD40, PRKCB, IKBKE, CARD11, NOD1, TNFSF11, S100B, ZDHHC13, SHISA5, CASP8, IL1B, RIPK2, HTR2B, TRAF5	827	149	18082	2.7881	0.43518	0.00902646	0.288966
GOTERM_BP_DIRECT	GO:0048469~cell maturation	10	1.10497	0.000166867	SOX10, PLP1, GATA3, PPARG, CCL19, IL21, RUNX2, SOX8, RUNX3, BTK	827	45	18082	4.85879	0.454351	0.00942065	0.306406
GOTERM_BP_DIRECT	GO:0070098~chemokine-mediated signaling pathway	11	1.21547	0.000169003	CCL1, CCR8, PTK2B, CXCL13, CCR2, CCL19, CX3CL1, CCL5, XCL1, CCL4, CCL17	827	55	18082	4.37291	0.458564	0.00939453	0.310321
GOTERM_BP_DIRECT	GO:0042113~B cell activation	8	0.883978	0.000261237	LAT2, IKZF3, CXCR5, PIK3CD, CD40, BANK1, BLNK, PRKCB	827	29	18082	6.03161	0.612646	0.0142672	0.479297
GOTERM_BP_DIRECT	GO:0046330~positive regulation of JNK cascade	12	1.32597	0.000310431	CARD9, TNFSF11, NOD1, SERPINF2, PTK2B, RASGRP1, F2RL1, RASSF2, CCL19, IL1B, RIPK2, TLR4	827	70	18082	3.74821	0.676008	0.0166808	0.56931
GOTERM_BP_DIRECT	GO:0043065~positive regulation of apoptotic process	31	3.42541	0.000354712	MMP9, PPARG, GPLD1, TNFRSF8, TLR4, ANKRD1, PMAIP1, TGFB1, SRC, CASP9, MAP3K9, IFNG, CASP8, DHODH, IL1B, INPP5D, FAS, FOXL2, GZMA, GRIN2A, CTLA4, PRKCD, SLIT2, P2RX7, IRF5, SFRP1, S100B, SCIN, RASSF2, RIPK2, WNT11	827	335	18082	2.02329	0.724132	0.0187605	0.650268
GOTERM_BP_DIRECT	GO:0019221~cytokine-mediated signaling pathway	18	1.98895	0.000368256	PTPN6, IL2RB, FLT3, SOCS3, EDN2, SOCS1, CX3CL1, IFNAR1, STAT4, TNFSF11, IRF5, CD44, IL20RA, F3, CCR2, CX3CR1, IL1B, CSF1R	827	146	18082	2.69563	0.737371	0.0191905	0.675018
GOTERM_BP_DIRECT	GO:0051044~positive regulation of membrane protein ectodomain proteolysis	6	0.662983	0.000402237	TNFRSF1B, IFNG, GPLD1, ADRA2A, IL1B, ADAM8	827	15	18082	8.74583	0.76786	0.0206469	0.737089
GOTERM_BP_DIRECT	GO:2000249~regulation of actin cytoskeleton reorganization	6	0.662983	0.000402237	PTK2B, SEMA3E, TRPM2, TGFB1, CSF1R, ARHGDIB	827	15	18082	8.74583	0.76786	0.0206469	0.737089
GOTERM_BP_DIRECT	GO:0043029~T cell homeostasis	8	0.883978	0.000406418	GPR174, P2RX7, IL2RA, NCKAP1L, PMAIP1, FAS, TGFB1, SLC46A2	827	31	18082	5.64247	0.771358	0.0205686	0.744724
GOTERM_BP_DIRECT	GO:0045627~positive regulation of T-helper 1 cell differentiation	5	0.552486	0.000452982	CCR7, CCR2, IRF1, CCL19, RIPK2	827	9	18082	12.147	0.806929	0.0225841	0.829712
GOTERM_BP_DIRECT	GO:0032733~positive regulation of interleukin-10 production	7	0.773481	0.000461447	CD83, CD40LG, TLR4, IL21, XCL1, SASH3, CD28	827	23	18082	6.65443	0.812774	0.0226899	0.845155
GOTERM_BP_DIRECT	GO:0050776~regulation of immune response	8	0.883978	0.000499919	CARD11, TNFSF13B, TBX21, IFNG, IRF1, TNFRSF13C, CD40, SYK	827	32	18082	5.46614	0.837188	0.0242308	0.915312
GOTERM_BP_DIRECT	GO:0032755~positive regulation of interleukin-6 production	10	1.10497	0.000520619	CYBA, RAB7B, P2RX7, CARD9, NOD1, CCR5, IL1B, RIPK2, TLR4, TLR7	827	52	18082	4.20473	0.84898	0.0248896	0.953041
GOTERM_BP_DIRECT	GO:0034314~Arp2/3 complex-mediated actin nucleation	6	0.662983	0.000563176	ACTR3, ACTR2, ARPC1B, ARPC3, IQGAP2, ARPC5	827	16	18082	8.19921	0.870608	0.0265479	1.03056
GOTERM_BP_DIRECT	GO:0030833~regulation of actin filament polymerization	7	0.773481	0.000591684	ARPC1B, ARPC3, HCLS1, PREX1, ELN, FCHSD1, ARPC5	827	24	18082	6.37717	0.883335	0.0275163	1.08246
GOTERM_BP_DIRECT	GO:0014068~positive regulation of phosphatidylinositol 3-kinase signaling	11	1.21547	0.000604355	PTPN6, PRR5, ADORA3, FGR, HCLS1, F2RL1, CBL, PIK3AP1, CCL5, NRG1, CD28	827	64	18082	3.75797	0.888583	0.0277422	1.10552
GOTERM_BP_DIRECT	GO:0071222~cellular response to lipopolysaccharide	22	2.43094	0.000608723	BCR, LITAF, STAP1, LY96, TLR4, ABCA1, CD40, ANKRD1, SRC, CD180, B2M, TNFRSF1B, CD80, IRF8, CX3CR1, IFNG, RIPK2, GFI1, TNFAIP3, ACOD1, CD14, TNIP3	827	209	18082	2.30153	0.890336	0.0275912	1.11347
GOTERM_BP_DIRECT	GO:0045893~positive regulation of transcription, DNA-templated	45	4.97238	0.00061543	TBX21, PPARG, SPI1, RORC, PAX5, GREM1, ZIC1, SOX8, CITED4, SKAP1, SRC, TGFB1, PGR, SFR1, GATA3, IFNG, IL1B, FGF1, RUNX1, MYB, RUNX2, RUNX3, RHOG, NFATC1, MT3, SOX10, KLF7, TESC, RET, IKZF1, EOMES, LEF1, CREB5, NR4A3, IFNAR1, FOXN4, CD38, SFRP1, IRF8, IRF1, TMSB4X, WNT11, COL1A1, IRF4, FOXI1	827	576	18082	1.70817	0.892975	0.0275472	1.12567
GOTERM_BP_DIRECT	GO:0050731~positive regulation of peptidyl-tyrosine phosphorylation	14	1.54696	0.000681044	LYN, CD3E, HCLS1, VTN, TLR4, SRC, TGFB1, CD80, CD44, PTK2B, RIPK2, CD4, NRG1, SYK	827	101	18082	3.03073	0.915671	0.0300699	1.24498
GOTERM_BP_DIRECT	GO:0006816~calcium ion transport	17	1.87845	0.000720548	SRI, STIM2, GRIN2A, CCL5, TRPM2, PRKCB, ITPR2, VDR, P2RX7, SLC24A4, PLCG1, CCR5, ATP2A3, NALCN, MYB, NFATC1, CDH23	827	141	18082	2.63615	0.926944	0.0314052	1.31674
GOTERM_BP_DIRECT	GO:0048304~positive regulation of isotype switching to IgG isotypes	5	0.552486	0.000727721	PTPRC, TBX21, IFNG, CD40, CD28	827	10	18082	10.9323	0.928823	0.0313369	1.32977
GOTERM_BP_DIRECT	GO:0001816~cytokine production	7	0.773481	0.000748724	BATF, S1PR3, LIPA, RASGRP1, CD4, CD226, PTAFR	827	25	18082	6.12208	0.934052	0.0318495	1.3679
GOTERM_BP_DIRECT	GO:0050870~positive regulation of T cell activation	6	0.662983	0.00076801	CARD11, TNFSF11, CD3E, LCK, CCR2, CD4	827	17	18082	7.71691	0.938514	0.0322787	1.4029
GOTERM_BP_DIRECT	GO:0060326~cell chemotaxis	12	1.32597	0.000801477	CCL1, GPR183, CCR6, CXCL13, CCL19, LEF1, CX3CL1, XCL1, BIN2, PRKCD, CCL4, RHOG	827	78	18082	3.36378	0.945553	0.0332771	1.4636
GOTERM_BP_DIRECT	GO:0009617~response to bacterium	8	0.883978	0.000886532	SLC11A1, P2RX7, CCR4, NCF1, IRF8, TLR4, FUCA2, CD14	827	35	18082	4.99762	0.960027	0.0363298	1.61773
GOTERM_BP_DIRECT	GO:0007010~cytoskeleton organization	14	1.54696	0.000900654	FMNL1, TBCCD1, HCK, BLK, RP2, RHOU, SYNE3, LSP1, DOCK2, MAST1, SH3KBP1, CNN2, CAP1, PSTPIP2	827	104	18082	2.94331	0.962026	0.0364865	1.6433
GOTERM_BP_DIRECT	GO:0031100~organ regeneration	10	1.10497	0.000911016	CDK1, CDKN1A, BAAT, FLT3, PPARG, NR4A3, F7, TGFB1, LCP1, PPAT	827	56	18082	3.90439	0.963429	0.0364916	1.66206
GOTERM_BP_DIRECT	GO:0019722~calcium-mediated signaling	9	0.994475	0.0010217	LAT2, TNFSF11, CCR6, CCR5, PLCG1, CXCR4, EDN2, SPHK1, HTR2B	827	46	18082	4.27785	0.975539	0.0403913	1.8622
GOTERM_BP_DIRECT	GO:0043547~positive regulation of GTPase activity	17	1.87845	0.00105138	CCL1, PREX1, EZH2, ARHGAP27, CCL19, MYO9B, CD40, CX3CL1, CCL5, CCL4, CCL17, RGS10, CCR7, RGS1, RASGRP1, WNT11, XCL1	827	146	18082	2.54587	0.97804	0.0410936	1.9158
GOTERM_BP_DIRECT	GO:0050777~negative regulation of immune response	5	0.552486	0.00110235	IL2RA, COL3A1, CTLA4, INPP5D, TGFB1	827	11	18082	9.93844	0.981753	0.0425856	2.00779
GOTERM_BP_DIRECT	GO:0051209~release of sequestered calcium ion into cytosol	8	0.883978	0.00125381	PTPRC, P2RX7, LCK, CCL19, XCL1, XCR1, HTR2B, TRPM2	827	37	18082	4.72747	0.989477	0.0477901	2.28066
GOTERM_BP_DIRECT	GO:0090023~positive regulation of neutrophil chemotaxis	7	0.773481	0.00141703	C3AR1, CCR7, RAC2, CCL19, IL1B, NCKAP1L, XCL1	827	28	18082	5.46614	0.994186	0.0532879	2.57391
GOTERM_BP_DIRECT	GO:0006811~ion transport	44	4.86188	0.00146802	SLC9A9, KCNC2, STEAP4, KCNC1, SLC22A16, KCNJ15, SLC9A7, SCN1A, SLC39A10, SLC22A15, GRIK4, KCNA3, KCNK13, SLC26A11, SLC11A1, BEST1, SLC24A4, MCOLN3, SLC22A3, NIPAL1, MCOLN2, NALCN, ATP6V0D2, GABRQ, GABRG2, GABRA1, KCNB2, ASIC4, GABRA5, GRIN2A, STIM2, HEPHL1, GRIA3, SLCO2B1, KCNK1, TRPM2, ITPR2, ATP6V1C2, P2RX7, CYBB, ATP2A3, PLLP, PDZD3, CHRNG	827	584	18082	1.64733	0.99517	0.0545884	2.66534
GOTERM_BP_DIRECT	GO:0048873~homeostasis of number of cells within a tissue	8	0.883978	0.00147724	P2RX7, COL14A1, LIPA, IL7, FLT3, CCR2, SASH3, CD7	827	38	18082	4.60307	0.995329	0.0543657	2.68187
GOTERM_BP_DIRECT	GO:0042472~inner ear morphogenesis	11	1.21547	0.00154133	BCR, CHRNA9, MAFB, GATA3, MYO7A, NR4A3, GFI1, ZIC1, FOXI1, CHRNA10, CDH23	827	72	18082	3.34042	0.9963	0.0560908	2.79668
GOTERM_BP_DIRECT	GO:0045088~regulation of innate immune response	5	0.552486	0.00159404	FGR, IRF1, MYO1F, SAMHD1, TNFAIP3	827	12	18082	9.11024	0.996945	0.0573796	2.89099
GOTERM_BP_DIRECT	GO:0033089~positive regulation of T cell differentiation in thymus	5	0.552486	0.00159404	EGR3, RASGRP1, IL2RG, IL7R, ADAM8	827	12	18082	9.11024	0.996945	0.0573796	2.89099
GOTERM_BP_DIRECT	GO:0045086~positive regulation of interleukin-2 biosynthetic process	5	0.552486	0.00159404	CARD11, CD3E, IL1B, IRF4, CD28	827	12	18082	9.11024	0.996945	0.0573796	2.89099
GOTERM_BP_DIRECT	GO:0097028~dendritic cell differentiation	5	0.552486	0.00159404	BATF3, LYN, CD40LG, FLT3, TRPM2	827	12	18082	9.11024	0.996945	0.0573796	2.89099
GOTERM_BP_DIRECT	GO:0071560~cellular response to transforming growth factor beta stimulus	10	1.10497	0.00170229	ACTR3, SFRP1, PENK, CX3CR1, COL1A1, ANKRD1, RUNX1, XCL1, SRC, TGFB1	827	61	18082	3.58436	0.997939	0.0605593	3.08443
GOTERM_BP_DIRECT	GO:0045588~positive regulation of gamma-delta T cell differentiation	4	0.441989	0.00171226	PTPRC, LCK, NCKAP1L, SYK	827	6	18082	14.5764	0.998012	0.060313	3.10223
GOTERM_BP_DIRECT	GO:0030097~hemopoiesis	12	1.32597	0.00181235	HHEX, SFRP1, LYN, IKZF1, FLT3, CCR2, CNN2, GFI1, RUNX1, TET2, RUNX3, CSF1R	827	86	18082	3.05087	0.998619	0.0631162	3.28072
GOTERM_BP_DIRECT	GO:0042493~response to drug	29	3.20442	0.00188636	MMP9, PPARG, SNCA, ABCA1, SRC, TGFB1, B2M, SLC1A2, PTK2B, GATA3, IFNG, DHODH, CDK1, RET, VAV3, CARD9, LYN, GRIN2A, NCKAP1L, PRKCB, CYBA, CD38, CYBB, P2RX7, CDKN1A, SFRP1, LCK, COL1A1, HTR2B	827	339	18082	1.87042	0.998945	0.0649878	3.4125
GOTERM_BP_DIRECT	GO:0006874~cellular calcium ion homeostasis	13	1.43646	0.00199575	HEXB, STIM2, CD40, CCL5, ATP13A2, TGFB1, PRKCB, VDR, SLC24A4, S100B, ATP2A3, CCR2, HTR2B	827	100	18082	2.84239	0.999291	0.0679847	3.60698
GOTERM_BP_DIRECT	GO:0097190~apoptotic signaling pathway	9	0.994475	0.00203994	VDR, CD3E, TNFRSF25, CASP8, TNFRSF8, FAS, CD40, CD5, CD28	827	51	18082	3.85845	0.999396	0.0687939	3.68544
GOTERM_BP_DIRECT	GO:0045954~positive regulation of natural killer cell mediated cytotoxicity	6	0.662983	0.00216961	CRTAM, SH2D1A, RASGRP1, IL21, CD226, LAG3	827	21	18082	6.24702	0.999623	0.0723383	3.91531
GOTERM_BP_DIRECT	GO:0045576~mast cell activation	5	0.552486	0.0022198	CD48, FYB, TLR4, LCP2, RHOH	827	13	18082	8.40945	0.999686	0.0732785	4.00414
GOTERM_BP_DIRECT	GO:0002523~leukocyte migration involved in inflammatory response	5	0.552486	0.0022198	CCR6, S100A9, ITGB2, CX3CL1, ADAM8	827	13	18082	8.40945	0.999686	0.0732785	4.00414
GOTERM_BP_DIRECT	GO:0043552~positive regulation of phosphatidylinositol 3-kinase activity	7	0.773481	0.00246469	VAV3, LYN, FGR, PTK2B, CCL19, SRC, TGFB1	827	31	18082	4.93716	0.999871	0.0803099	4.43647
GOTERM_BP_DIRECT	GO:0009968~negative regulation of signal transduction	9	0.994475	0.00262092	RGS10, RGS20, RGS1, SOCS3, SOCS1, RGS19, RGS18, INPP5D, RGS14	827	53	18082	3.71285	0.999927	0.0844291	4.71131
GOTERM_BP_DIRECT	GO:0032148~activation of protein kinase B activity	6	0.662983	0.00270342	CCDC88A, ADRA2A, NRG1, FGF1, SRC, MT3	827	22	18082	5.96306	0.999946	0.0862089	4.85616
GOTERM_BP_DIRECT	GO:0043011~myeloid dendritic cell differentiation	6	0.662983	0.00270342	BATF, BATF3, SPI1, IRF4, TGFB1, DCSTAMP	827	22	18082	5.96306	0.999946	0.0862089	4.85616
GOTERM_BP_DIRECT	GO:0050718~positive regulation of interleukin-1 beta secretion	6	0.662983	0.00270342	CCR7, P2RX7, CCR5, IFNG, CCL19, IFNAR1	827	22	18082	5.96306	0.999946	0.0862089	4.85616
GOTERM_BP_DIRECT	GO:0002687~positive regulation of leukocyte migration	6	0.662983	0.00270342	ADORA3, MMP9, TNFRSF18, BDKRB1, ITGA4, ITGA2B	827	22	18082	5.96306	0.999946	0.0862089	4.85616
GOTERM_BP_DIRECT	GO:0007160~cell-matrix adhesion	11	1.21547	0.00283087	TIAM1, HPSE, ITGB7, COL3A1, CNTN2, VTN, ITGB2, ZYX, ITGA4, ADAM8, ITGA2B	827	78	18082	3.08347	0.999966	0.0893086	5.07949
GOTERM_BP_DIRECT	GO:0050861~positive regulation of B cell receptor signaling pathway	4	0.441989	0.00289487	LYN, STAP1, SLC39A10, PRKCB	827	7	18082	12.494	0.999973	0.090452	5.19147
GOTERM_BP_DIRECT	GO:0045730~respiratory burst	4	0.441989	0.00289487	SLC11A1, CYBA, CYBB, NCF1	827	7	18082	12.494	0.999973	0.090452	5.19147
GOTERM_BP_DIRECT	GO:0007249~I-kappaB kinase/NF-kappaB signaling	7	0.773481	0.0029181	NLRC3, CARD9, IRF1, TIFA, RIPK2, EDARADD, BTK	827	32	18082	4.78287	0.999975	0.0903688	5.23207
GOTERM_BP_DIRECT	GO:0032743~positive regulation of interleukin-2 production	5	0.552486	0.00299628	CD83, CCR2, RIPK2, RUNX1, SASH3	827	14	18082	7.80878	0.999981	0.0918964	5.36862
GOTERM_BP_DIRECT	GO:0098586~cellular response to virus	5	0.552486	0.00299628	IKBKE, PENK, FLT3, CCL19, MAPK11	827	14	18082	7.80878	0.999981	0.0918964	5.36862
GOTERM_BP_DIRECT	GO:0048246~macrophage chemotaxis	5	0.552486	0.00299628	LGALS3, EDN2, CX3CR1, MYO9B, CX3CL1	827	14	18082	7.80878	0.999981	0.0918964	5.36862
GOTERM_BP_DIRECT	GO:0008285~negative regulation of cell proliferation	31	3.42541	0.00307184	PPARG, FGFRL1, GPLD1, TGFB1, VDR, CD9, PTK2B, GATA3, BCL11B, IFNG, IL1B, INPP5D, RUNX1, CSF1R, DHCR24, DPT, PTPRJ, TESC, LYN, FLT3, INPPL1, SLC9A3R1, SLIT2, TNFRSF9, CDKN1A, RASSF5, SFRP1, SCIN, IRF1, NRK, PMP22	827	384	18082	1.76511	0.999986	0.0933189	5.50042
GOTERM_BP_DIRECT	GO:0030336~negative regulation of cell migration	13	1.43646	0.00326272	PTPRJ, TMEFF2, BCR, SFRP1, CCR5, CX3CR1, ACAN, WNT11, CNN2, CX3CL1, SLC9A3R1, EPHA1, SLIT2	827	106	18082	2.6815	0.999993	0.0980145	5.83258
GOTERM_BP_DIRECT	GO:0006919~activation of cysteine-type endopeptidase activity involved in apoptotic process	10	1.10497	0.00329241	XDH, NOD1, CASP9, F3, LCK, S100A9, PPARG, SNCA, CASP8, PMAIP1	827	67	18082	3.26337	0.999994	0.0980532	5.88415
GOTERM_BP_DIRECT	GO:0050830~defense response to Gram-positive bacterium	12	1.32597	0.00338703	P2RX7, CARD9, NOD1, FGR, NCF1, HCK, TNFAIP8, MYO1F, ACP5, RIPK2, B2M, TNFSF8	827	93	18082	2.82123	0.999996	0.0999123	6.04831
GOTERM_BP_DIRECT	GO:0071347~cellular response to interleukin-1	11	1.21547	0.00341418	CCL1, SFRP1, IRF1, CCL19, ANKRD1, CX3CL1, CCL5, ACOD1, XCL1, CCL4, CCL17	827	80	18082	3.00638	0.999996	0.0998637	6.09536
GOTERM_BP_DIRECT	GO:0048247~lymphocyte chemotaxis	7	0.773481	0.00343106	CCL1, CCL19, CX3CL1, CCL5, ADAM8, CCL4, CCL17	827	33	18082	4.63794	0.999996	0.0995331	6.12462
GOTERM_BP_DIRECT	GO:0002690~positive regulation of leukocyte chemotaxis	5	0.552486	0.00393957	CXCL13, EDN2, F2RL1, F7, XCL1	827	15	18082	7.28819	0.999999	0.112554	7.00157
GOTERM_BP_DIRECT	GO:0033630~positive regulation of cell adhesion mediated by integrin	5	0.552486	0.00393957	PTPN6, RET, ZAP70, NCKAP1L, SYK	827	15	18082	7.28819	0.999999	0.112554	7.00157
GOTERM_BP_DIRECT	GO:0010820~positive regulation of T cell chemotaxis	5	0.552486	0.00393957	CCR7, CXCL13, CCR2, CCL5, XCL1	827	15	18082	7.28819	0.999999	0.112554	7.00157
GOTERM_BP_DIRECT	GO:0007257~activation of JUN kinase activity	7	0.773481	0.00400816	CCR7, TNFSF11, CD40LG, MAP3K1, CCL19, FGD4, SYK	827	34	18082	4.50153	1	0.113511	7.11925
GOTERM_BP_DIRECT	GO:0050715~positive regulation of cytokine secretion	7	0.773481	0.00400816	CRTAM, P2RX7, FGR, HTR2B, SRC, CD14, SYK	827	34	18082	4.50153	1	0.113511	7.11925
GOTERM_BP_DIRECT	GO:0000165~MAPK cascade	10	1.10497	0.00402537	SLC11A1, DOK1, RET, DOK2, PTK2B, IL1B, CCL5, NRG1, TGFB1, SCG2	827	69	18082	3.16878	1	0.113091	7.14875
GOTERM_BP_DIRECT	GO:0042098~T cell proliferation	6	0.662983	0.0040458	PTPRC, DOCK2, P2RX7, CXCR4, RIPK2, TNFRSF4	827	24	18082	5.46614	1	0.112763	7.18378
GOTERM_BP_DIRECT	GO:0043066~negative regulation of apoptotic process	41	4.53039	0.00425143	PAFAH2, FIGNL1, MMP9, BLK, SNCA, AURKA, GREM1, SOX8, SRC, PGR, CD44, PTK2B, BCL11B, TNFRSF18, MICAL1, FAS, CSF1R, SPP1, MT3, DHCR24, SOX10, CDK1, IL2RB, EGR3, LGALS3, SOCS3, HCK, SPHK1, CBL, LEF1, NCKAP1L, BIRC5, NR4A3, CD38, CDKN1A, PLK3, SFRP1, CD40LG, WNT11, HTR2B, CTSH	827	566	18082	1.58383	1	0.117258	7.53554
GOTERM_BP_DIRECT	GO:0046777~protein autophosphorylation	18	1.98895	0.00438807	BCR, LYN, FGR, NEK2, FLT3, HCK, STK17B, FES, PRKCD, EPHA1, SRC, BTK, VRK1, MAP3K9, LCK, ZAP70, CSF1R, SYK	827	183	18082	2.15061	1	0.119891	7.76859
GOTERM_BP_DIRECT	GO:0007015~actin filament organization	11	1.21547	0.00446389	ACTR3, ACTR2, MTSS1, CLRN1, RAC2, PTK2B, INPPL1, ERMN, ACTN1, TMSB4X, RHOF	827	83	18082	2.89771	1	0.12093	7.89766
GOTERM_BP_DIRECT	GO:0045589~regulation of regulatory T cell differentiation	4	0.441989	0.00447514	LCK, FANCA, TGFB1, CD28	827	8	18082	10.9323	1	0.120321	7.9168
GOTERM_BP_DIRECT	GO:2000107~negative regulation of leukocyte apoptotic process	4	0.441989	0.00447514	CCR7, HCLS1, CCL19, MERTK	827	8	18082	10.9323	1	0.120321	7.9168
GOTERM_BP_DIRECT	GO:0032609~interferon-gamma production	4	0.441989	0.00447514	IL12RB2, EOMES, TLR4, RUNX3	827	8	18082	10.9323	1	0.120321	7.9168
GOTERM_BP_DIRECT	GO:0043304~regulation of mast cell degranulation	4	0.441989	0.00447514	UNC13D, LYN, RAC2, FES	827	8	18082	10.9323	1	0.120321	7.9168
GOTERM_BP_DIRECT	GO:0048729~tissue morphogenesis	4	0.441989	0.00447514	HHEX, GCNT4, ADAM8, GCNT1	827	8	18082	10.9323	1	0.120321	7.9168
GOTERM_BP_DIRECT	GO:0010642~negative regulation of platelet-derived growth factor receptor signaling pathway	4	0.441989	0.00447514	PTPRJ, INPPL1, SNCA, SLC9A3R1	827	8	18082	10.9323	1	0.120321	7.9168
GOTERM_BP_DIRECT	GO:0009611~response to wounding	9	0.994475	0.00464195	HHEX, SLC1A2, GFAP, GRIN2A, PLLP, AURKA, TNFAIP3, TGFB1, LCP1	827	58	18082	3.39278	1	0.123615	8.20012
GOTERM_BP_DIRECT	GO:0030308~negative regulation of cell growth	14	1.54696	0.00470689	PTPRJ, CDKN1A, SFRP1, PPARG, FBP1, WNT11, BDKRB1, GREM1, TGFB1, DCSTAMP, ZC3H12D, SLIT2, MT3, CAPRIN2	827	125	18082	2.44883	1	0.124327	8.31019
GOTERM_BP_DIRECT	GO:0007214~gamma-aminobutyric acid signaling pathway	6	0.662983	0.00487007	PLCL1, GABRG2, GABRA1, GNAI2, GABRA5, GABRQ	827	25	18082	5.2475	1	0.127436	8.58622
GOTERM_BP_DIRECT	GO:0010759~positive regulation of macrophage chemotaxis	5	0.552486	0.00506504	PTPRJ, C3AR1, CCR7, CX3CL1, CCL5	827	16	18082	6.83268	1	0.131257	8.91501
GOTERM_BP_DIRECT	GO:0009636~response to toxic substance	11	1.21547	0.00575246	CDK1, CDKN1A, PENK, LYN, SLC18A2, FAS, CCL5, GUCY2C, CCL4, SLC7A11, MBP	827	86	18082	2.79663	1	0.146704	10.0653
GOTERM_BP_DIRECT	GO:0050766~positive regulation of phagocytosis	8	0.883978	0.00580994	SLC11A1, CYBA, CCR7, DOCK2, BCR, IL1B, PTX3, MERTK	827	48	18082	3.6441	1	0.147033	10.1609
GOTERM_BP_DIRECT	GO:0010942~positive regulation of cell death	8	0.883978	0.00580994	CDKN1A, NOD1, CYSLTR2, IRF1, GRIN2A, IL1B, FAS, MT3	827	48	18082	3.6441	1	0.147033	10.1609
GOTERM_BP_DIRECT	GO:0090630~activation of GTPase activity	10	1.10497	0.00586918	CORO1C, TIAM1, PTK2B, TBC1D9, CXCL13, RASGRP1, GRTP1, GPR65, EPHA1, RHOG	827	73	18082	2.99515	1	0.147398	10.2593
GOTERM_BP_DIRECT	GO:0010641~positive regulation of platelet-derived growth factor receptor signaling pathway	3	0.331492	0.00606298	F3, F7, SRC	827	3	18082	21.8646	1	0.150853	10.5805
GOTERM_BP_DIRECT	GO:0042531~positive regulation of tyrosine phosphorylation of STAT protein	3	0.331492	0.00606298	LYN, HCLS1, CCL5	827	3	18082	21.8646	1	0.150853	10.5805
GOTERM_BP_DIRECT	GO:0002689~negative regulation of leukocyte chemotaxis	3	0.331492	0.00606298	GPR18, GREM1, SLIT2	827	3	18082	21.8646	1	0.150853	10.5805
GOTERM_BP_DIRECT	GO:0046627~negative regulation of insulin receptor signaling pathway	7	0.773481	0.00617059	INPPL1, SOCS3, SOCS1, IL1B, PRKCD, GRB14, PRKCB	827	37	18082	4.13654	1	0.152285	10.7583
GOTERM_BP_DIRECT	GO:0050732~negative regulation of peptidyl-tyrosine phosphorylation	5	0.552486	0.0063872	PTPRC, PTPN6, SFRP1, SAMSN1, PRKCD	827	17	18082	6.43076	1	0.15615	11.1153
GOTERM_BP_DIRECT	GO:0014002~astrocyte development	5	0.552486	0.0063872	GFAP, PLP1, S100A9, TLR4, MT3	827	17	18082	6.43076	1	0.15615	11.1153
GOTERM_BP_DIRECT	GO:0030048~actin filament-based movement	5	0.552486	0.0063872	MYO5A, MYO7A, MYO9B, EVL, WIPF1	827	17	18082	6.43076	1	0.15615	11.1153
GOTERM_BP_DIRECT	GO:0030854~positive regulation of granulocyte differentiation	4	0.441989	0.00648622	TESC, HCLS1, LEF1, RUNX1	827	9	18082	9.71759	1	0.157323	11.2781
GOTERM_BP_DIRECT	GO:0045410~positive regulation of interleukin-6 biosynthetic process	4	0.441989	0.00648622	IFNG, IL1B, TLR4, PTAFR	827	9	18082	9.71759	1	0.157323	11.2781
GOTERM_BP_DIRECT	GO:0002606~positive regulation of dendritic cell antigen processing and presentation	4	0.441989	0.00648622	SLC11A1, CCR7, NOD1, CCL19	827	9	18082	9.71759	1	0.157323	11.2781
GOTERM_BP_DIRECT	GO:0050764~regulation of phagocytosis	4	0.441989	0.00648622	FGR, HCK, BLK, SYK	827	9	18082	9.71759	1	0.157323	11.2781
GOTERM_BP_DIRECT	GO:0060291~long-term synaptic potentiation	8	0.883978	0.00651737	GFAP, STX3, S100B, PTK2B, HTR7, SNCA, GRIN2A, RGS14	827	49	18082	3.56973	1	0.156975	11.3292
GOTERM_BP_DIRECT	GO:0071353~cellular response to interleukin-4	6	0.662983	0.00686335	TCF7, GATA3, LEF1, MCM2, XCL1, DCSTAMP	827	27	18082	4.85879	1	0.163535	11.8953
GOTERM_BP_DIRECT	GO:0035025~positive regulation of Rho protein signal transduction	6	0.662983	0.00686335	GPR55, GPR18, COL3A1, F2RL1, GPR65, LPAR2	827	27	18082	4.85879	1	0.163535	11.8953
GOTERM_BP_DIRECT	GO:0043491~protein kinase B signaling	7	0.773481	0.00705059	PLK3, IL1B, CD40, CCL5, MERTK, TGFB1, MT3	827	38	18082	4.02768	1	0.16653	12.2003
GOTERM_BP_DIRECT	GO:0045471~response to ethanol	13	1.43646	0.00722161	KCNC2, CDK1, TBXAS1, PENK, PTK2B, GATA3, TNC, CBL, CASP8, GRIN2A, TLR4, CSF2RA, CD14	827	117	18082	2.4294	1	0.169127	12.4779
GOTERM_BP_DIRECT	GO:0043410~positive regulation of MAPK cascade	12	1.32597	0.00789975	PTPRC, TNFRSF1B, P2RX7, TNFRSF25, LPAR2, CDH2, FAS, CD40, BANK1, PRKCD, TNFRSF4, GPR37L1	827	104	18082	2.52284	1	0.182356	13.5708
GOTERM_BP_DIRECT	GO:0001774~microglial cell activation	5	0.552486	0.00791963	SNCA, CX3CR1, TLR4, CX3CL1, TLR7	827	18	18082	6.07349	1	0.181626	13.6026
GOTERM_BP_DIRECT	GO:0030889~negative regulation of B cell proliferation	5	0.552486	0.00791963	LYN, CTLA4, INPP5D, PRDM1, BTK	827	18	18082	6.07349	1	0.181626	13.6026
GOTERM_BP_DIRECT	GO:0050860~negative regulation of T cell receptor signaling pathway	5	0.552486	0.00791963	PTPRJ, PTPN6, LGALS3, PTPN22, UBASH3A	827	18	18082	6.07349	1	0.181626	13.6026
GOTERM_BP_DIRECT	GO:0045944~positive regulation of transcription from RNA polymerase II promoter	63	6.96133	0.00795176	PPARG, F2RL1, HEXB, SPI1, FSTL3, HOXD13, PAX5, TLR4, ZIC1, SKAP1, HOXD10, TGFB1, PGR, BATF, GATA3, IFNG, PSMC3IP, IL1B, MKX, SPIC, NRG1, MYB, FGF1, SOX10, CD3D, RXRG, SIX3, DMRT1, EOMES, LEF1, CD40, TOX2, HHEX, SERPINF2, HOXA13, GREM1, SOX8, VDR, SLC11A1, STAT4, BCL11B, RUNX1, RUNX2, RUNX3, CD28, NFATC1, FOXL2, IKZF3, IKZF1, MAFB, HCLS1, CREB5, EN1, NR4A3, EN2, TET2, CAPRIN2, TNFSF8, TNFSF11, IRF…	827	995	18082	1.38439	1	0.181158	13.6541
GOTERM_BP_DIRECT	GO:0014911~positive regulation of smooth muscle cell migration	7	0.773481	0.00801788	PGR, P2RY6, F3, VTN, TMSB4X, CCL5, SRC	827	39	18082	3.92441	1	0.181394	13.7598
GOTERM_BP_DIRECT	GO:0033077~T cell differentiation in thymus	7	0.773481	0.00801788	MPZL2, CD3E, MAFB, BCL11B, GATA3, RORC, B2M	827	39	18082	3.92441	1	0.181394	13.7598
GOTERM_BP_DIRECT	GO:0030334~regulation of cell migration	10	1.10497	0.00830449	PLXNC1, TBCCD1, LAMA3, PTK2B, CXCR4, MAP3K1, CCR2, ABI3, TMSB4X, DOCK10	827	77	18082	2.83955	1	0.186107	14.2169
GOTERM_BP_DIRECT	GO:0046632~alpha-beta T cell differentiation	4	0.441989	0.00895415	TCF7, BCL11B, RORC, LEF1	827	10	18082	8.74583	1	0.197969	15.2444
GOTERM_BP_DIRECT	GO:0010033~response to organic substance	9	0.994475	0.00925307	P2RX7, AQP9, SERPINF2, DNAAF2, CTSC, TGFB1, ABCG1, SPP1, BTK	827	65	18082	3.0274	1	0.202662	15.7133
GOTERM_BP_DIRECT	GO:0001819~positive regulation of cytokine production	6	0.662983	0.00936583	SLC11A1, CARD11, GATA3, ADRA2A, IL21, HTR2B	827	29	18082	4.5237	1	0.203654	15.8895
GOTERM_BP_DIRECT	GO:0032753~positive regulation of interleukin-4 production	5	0.552486	0.00967487	CD40LG, CD3E, GATA3, SASH3, CD28	827	19	18082	5.75383	1	0.208412	16.3707
GOTERM_BP_DIRECT	GO:0034113~heterotypic cell-cell adhesion	5	0.552486	0.00967487	PTPRC, GLDN, ITGB7, ITGB2, ITGA4	827	19	18082	5.75383	1	0.208412	16.3707
GOTERM_BP_DIRECT	GO:0006801~superoxide metabolic process	5	0.552486	0.00967487	CYBA, CYBB, NCF2, NRROS, SOD3	827	19	18082	5.75383	1	0.208412	16.3707
GOTERM_BP_DIRECT	GO:0014070~response to organic cyclic compound	10	1.10497	0.0105846	KCNC2, CDK1, CD83, P2RX7, SFRP1, NCF2, CASP9, LYN, AANAT, TET2	827	80	18082	2.73307	1	0.224404	17.7721
GOTERM_BP_DIRECT	GO:0007605~sensory perception of sound	14	1.54696	0.0105996	CLRN1, MYO1A, HEXA, MYO7A, GABRA5, HEXB, SLC9A3R1, TMPRSS3, MBP, LOXHD1, FAM107B, MCOLN3, COL1A1, CDH23	827	138	18082	2.21814	1	0.223394	17.7951
GOTERM_BP_DIRECT	GO:0044344~cellular response to fibroblast growth factor stimulus	6	0.662983	0.0108257	EGR3, SFRP1, CD44, SNCA, COL1A1, CCL5	827	30	18082	4.37291	1	0.226299	18.1399
GOTERM_BP_DIRECT	GO:0042832~defense response to protozoan	6	0.662983	0.0108257	BATF, SLC11A1, IFNG, IRF8, IRF4, CD40	827	30	18082	4.37291	1	0.226299	18.1399
GOTERM_BP_DIRECT	GO:0032715~negative regulation of interleukin-6 production	6	0.662983	0.0108257	NLRC3, FLT3, NCKAP1L, NLRX1, TLR4, TNFAIP3	827	30	18082	4.37291	1	0.226299	18.1399
GOTERM_BP_DIRECT	GO:0043154~negative regulation of cysteine-type endopeptidase activity involved in apoptotic process	9	0.994475	0.0110458	LAMP3, CD44, SNCA, LEF1, MICAL1, BIRC5, SRC, MT3, DHCR24	827	67	18082	2.93703	1	0.229045	18.4742
GOTERM_BP_DIRECT	GO:0030155~regulation of cell adhesion	7	0.773481	0.0114884	PTPRJ, RET, CYTIP, LAMA3, PTK2B, CYTH1, FES	827	42	18082	3.6441	1	0.235761	19.1426
GOTERM_BP_DIRECT	GO:0032874~positive regulation of stress-activated MAPK cascade	5	0.552486	0.0116644	CARD9, NOD1, IL1B, RIPK2, TLR4	827	20	18082	5.46614	1	0.237595	19.4068
GOTERM_BP_DIRECT	GO:0045780~positive regulation of bone resorption	5	0.552486	0.0116644	TNFSF11, ADAM8, DCSTAMP, SYK, SPP1	827	20	18082	5.46614	1	0.237595	19.4068
GOTERM_BP_DIRECT	GO:0030517~negative regulation of axon extension	5	0.552486	0.0116644	ACTR3, CCR5, DRAXIN, SLIT2, MT3	827	20	18082	5.46614	1	0.237595	19.4068
GOTERM_BP_DIRECT	GO:0055099~response to high density lipoprotein particle	3	0.331492	0.011759	ABCA1, ABCG4, ABCG1	827	4	18082	16.3984	1	0.237962	19.5485
GOTERM_BP_DIRECT	GO:0043372~positive regulation of CD4-positive, alpha-beta T cell differentiation	3	0.331492	0.011759	CD83, NCKAP1L, SASH3	827	4	18082	16.3984	1	0.237962	19.5485
GOTERM_BP_DIRECT	GO:0072676~lymphocyte migration	3	0.331492	0.011759	CCR6, GATA3, TBX21	827	4	18082	16.3984	1	0.237962	19.5485
GOTERM_BP_DIRECT	GO:0034154~toll-like receptor 7 signaling pathway	3	0.331492	0.011759	UNC93B1, PIK3AP1, TLR7	827	4	18082	16.3984	1	0.237962	19.5485
GOTERM_BP_DIRECT	GO:0045590~negative regulation of regulatory T cell differentiation	3	0.331492	0.011759	CD44, IRF1, CTLA4	827	4	18082	16.3984	1	0.237962	19.5485
GOTERM_BP_DIRECT	GO:2001184~positive regulation of interleukin-12 secretion	3	0.331492	0.011759	FLT3, UNC93B1, MAPK11	827	4	18082	16.3984	1	0.237962	19.5485
GOTERM_BP_DIRECT	GO:0030011~maintenance of cell polarity	3	0.331492	0.011759	CARMIL2, NCKAP1L, ARPC5	827	4	18082	16.3984	1	0.237962	19.5485
GOTERM_BP_DIRECT	GO:0042512~negative regulation of tyrosine phosphorylation of Stat1 protein	3	0.331492	0.011759	SOCS3, SOCS1, IRF1	827	4	18082	16.3984	1	0.237962	19.5485
GOTERM_BP_DIRECT	GO:0042511~positive regulation of tyrosine phosphorylation of Stat1 protein	4	0.441989	0.0118986	IFNG, TNFRSF18, CD40, IL21	827	11	18082	7.95075	1	0.239117	19.7573
GOTERM_BP_DIRECT	GO:0051639~actin filament network formation	4	0.441989	0.0118986	CARMIL2, ACTN1, ARPC5, LCP1	827	11	18082	7.95075	1	0.239117	19.7573
GOTERM_BP_DIRECT	GO:1902715~positive regulation of interferon-gamma secretion	4	0.441989	0.0118986	FLT3, CARMIL2, RASGRP1, PTPN22	827	11	18082	7.95075	1	0.239117	19.7573
GOTERM_BP_DIRECT	GO:0060100~positive regulation of phagocytosis, engulfment	4	0.441989	0.0118986	STAP1, F2RL1, PPARG, NCKAP1L	827	11	18082	7.95075	1	0.239117	19.7573
GOTERM_BP_DIRECT	GO:0045577~regulation of B cell differentiation	4	0.441989	0.0118986	PTPRC, PTPN6, CARD11, IKZF3	827	11	18082	7.95075	1	0.239117	19.7573
GOTERM_BP_DIRECT	GO:0042554~superoxide anion generation	4	0.441989	0.0118986	CYBA, CYBB, NCF2, NCF1	827	11	18082	7.95075	1	0.239117	19.7573
GOTERM_BP_DIRECT	GO:0032720~negative regulation of tumor necrosis factor production	7	0.773481	0.0128494	NLRC3, GPR18, FLT3, PTPN22, ACP5, TLR4, TNFAIP3	827	43	18082	3.55935	1	0.254284	21.1654
GOTERM_BP_DIRECT	GO:0043407~negative regulation of MAP kinase activity	7	0.773481	0.0128494	PTPRJ, PTPN6, LYN, INPPL1, IL1B, PRKCD, RGS14	827	43	18082	3.55935	1	0.254284	21.1654
GOTERM_BP_DIRECT	GO:0006915~apoptotic process	39	4.30939	0.0130819	TRAF1, LITAF, GSDMA, S100A9, GPR65, STK17B, PMAIP1, GREM1, BTK, NOD1, CASP9, TIAM1, MAP3K9, CASP8, IFNG, SHISA5, MAP3K8, TNFRSF18, INPP5D, FAS, TRAF5, CDK1, GZMA, NCF1, BIRC5, PRKCD, PRKCB, ELMO1, LSP1, RNF130, TNFRSF9, RASSF5, PLK3, TNFAIP8, SH3KBP1, IRF1, RIPK2, TNFAIP3, DRAM1	827	570	18082	1.496	1	0.25688	21.5061
GOTERM_BP_DIRECT	GO:0030154~cell differentiation	50	5.52486	0.0151998	SLC22A16, FGR, FKBP6, GLDN, BLK, ACSBG2, RORC, PAX5, DLK1, RIMS2, FES, ZIC1, SLC7A5, BATF, RASAL1, RASGRP1, SEMA3E, SPIC, FGF1, EDARADD, SIM2, MATK, BATF3, SOX10, PTPN6, FOXL2, TESC, MORN2, RXFP1, LGALS3, FLT3, HCK, PIK3CD, DMRT1, EOMES, RGS19, HES6, DDX4, SLIT2, DCSTAMP, CAPRIN2, FOXN4, NME5, HHEX, RGS20, TNFSF11, SFRP1, TLL2, PMP22, TNFAIP2	827	780	18082	1.40158	1	0.290505	24.5465
GOTERM_BP_DIRECT	GO:0032700~negative regulation of interleukin-17 production	4	0.441989	0.0153334	IFNG, NCKAP1L, TLR4, TGFB1	827	12	18082	7.28819	1	0.291156	24.7345
GOTERM_BP_DIRECT	GO:0038095~Fc-epsilon receptor signaling pathway	4	0.441989	0.0153334	CARD11, MAP3K1, RASGRP1, BTK	827	12	18082	7.28819	1	0.291156	24.7345
GOTERM_BP_DIRECT	GO:0001818~negative regulation of cytokine production	4	0.441989	0.0153334	SLC11A1, PPARG, MERTK, BTK	827	12	18082	7.28819	1	0.291156	24.7345
GOTERM_BP_DIRECT	GO:0045059~positive thymic T cell selection	4	0.441989	0.0153334	PTPRC, DOCK2, CD3D, ZAP70	827	12	18082	7.28819	1	0.291156	24.7345
GOTERM_BP_DIRECT	GO:0032930~positive regulation of superoxide anion generation	4	0.441989	0.0153334	CYBA, F2RL1, PRKCD, TGFB1	827	12	18082	7.28819	1	0.291156	24.7345
GOTERM_BP_DIRECT	GO:0045429~positive regulation of nitric oxide biosynthetic process	7	0.773481	0.0159026	ASS1, PTK2B, IFNG, IL1B, TLR4, ITGB2, PTX3	827	45	18082	3.40116	1	0.2987	25.5306
GOTERM_BP_DIRECT	GO:0051281~positive regulation of release of sequestered calcium ion into cytosol	6	0.662983	0.016118	SRI, PLCG1, LHCGR, SNCA, BDKRB1, XCL1	827	33	18082	3.97538	1	0.300567	25.8298
GOTERM_BP_DIRECT	GO:0030595~leukocyte chemotaxis	5	0.552486	0.0163862	GPR183, CXCR5, IL16, S100A9, CCL4	827	22	18082	4.96922	1	0.303225	26.2006
GOTERM_BP_DIRECT	GO:0045582~positive regulation of T cell differentiation	5	0.552486	0.0163862	PTPRC, IL2RA, IL7, GATA3, ZAP70	827	22	18082	4.96922	1	0.303225	26.2006
GOTERM_BP_DIRECT	GO:0045671~negative regulation of osteoclast differentiation	5	0.552486	0.0163862	SFRP1, GPR55, MAFB, FSTL3, INPP5D	827	22	18082	4.96922	1	0.303225	26.2006
GOTERM_BP_DIRECT	GO:0048260~positive regulation of receptor-mediated endocytosis	5	0.552486	0.0163862	CCR7, CBL, CCL19, VTN, B2M	827	22	18082	4.96922	1	0.303225	26.2006
GOTERM_BP_DIRECT	GO:1900122~positive regulation of receptor binding	3	0.331492	0.0190074	PLCL1, MMP9, B2M	827	5	18082	13.1187	1	0.341067	29.7346
GOTERM_BP_DIRECT	GO:0033153~T cell receptor V(D)J recombination	3	0.331492	0.0190074	TCF7, BCL11B, LEF1	827	5	18082	13.1187	1	0.341067	29.7346
GOTERM_BP_DIRECT	GO:0048619~embryonic hindgut morphogenesis	3	0.331492	0.0190074	TCF7, HOXA13, HOXD13	827	5	18082	13.1187	1	0.341067	29.7346
GOTERM_BP_DIRECT	GO:1903238~positive regulation of leukocyte tethering or rolling	3	0.331492	0.0190074	CCR2, ITGA4, PTAFR	827	5	18082	13.1187	1	0.341067	29.7346
GOTERM_BP_DIRECT	GO:0097029~mature conventional dendritic cell differentiation	3	0.331492	0.0190074	CCR7, F2RL1, CCL19	827	5	18082	13.1187	1	0.341067	29.7346
GOTERM_BP_DIRECT	GO:0045061~thymic T cell selection	3	0.331492	0.0190074	CARD11, GATA3, ZAP70	827	5	18082	13.1187	1	0.341067	29.7346
GOTERM_BP_DIRECT	GO:0071225~cellular response to muramyl dipeptide	3	0.331492	0.0190074	NOD1, PTPN22, RIPK2	827	5	18082	13.1187	1	0.341067	29.7346
GOTERM_BP_DIRECT	GO:0045621~positive regulation of lymphocyte differentiation	3	0.331492	0.0190074	NCKAP1L, IL2RG, INPP5D	827	5	18082	13.1187	1	0.341067	29.7346
GOTERM_BP_DIRECT	GO:0010572~positive regulation of platelet activation	3	0.331492	0.0190074	PTPRJ, PLEK, TLR4	827	5	18082	13.1187	1	0.341067	29.7346
GOTERM_BP_DIRECT	GO:0035754~B cell chemotaxis	3	0.331492	0.0190074	CYP7B1, CXCL13, CH25H	827	5	18082	13.1187	1	0.341067	29.7346
GOTERM_BP_DIRECT	GO:0042552~myelination	8	0.883978	0.019072	MYO5A, PLP1, HEXA, HEXB, PLLP, PMP22, TGFB1, MBP	827	60	18082	2.91528	1	0.340367	29.8195
GOTERM_BP_DIRECT	GO:0060397~JAK-STAT cascade involved in growth hormone signaling pathway	4	0.441989	0.0192675	PTPN6, LYN, SOCS3, SOCS1	827	13	18082	6.72756	1	0.341566	30.0763
GOTERM_BP_DIRECT	GO:0042535~positive regulation of tumor necrosis factor biosynthetic process	4	0.441989	0.0192675	CYBB, CCR2, TNFRSF8, TLR4	827	13	18082	6.72756	1	0.341566	30.0763
GOTERM_BP_DIRECT	GO:0007265~Ras protein signal transduction	7	0.773481	0.0194233	DOK1, CDKN1A, DOK2, DOK3, SHTN1, RASGRP1, DHCR24	827	47	18082	3.25643	1	0.342182	30.2804
GOTERM_BP_DIRECT	GO:0050727~regulation of inflammatory response	8	0.883978	0.0207239	LYN, S100A9, MCPH1, TLR4, PIK3AP1, ZYX, XCL1, FANCA	827	61	18082	2.86748	1	0.358888	31.9614
GOTERM_BP_DIRECT	GO:0035690~cellular response to drug	9	0.994475	0.0208337	SLC18A2, GPLD1, FBP1, IL1B, ANKRD1, CCL4, FANCB, PPAT, MT3	827	75	18082	2.62375	1	0.358748	32.1015
GOTERM_BP_DIRECT	GO:0051607~defense response to virus	15	1.65746	0.021054	PTPRC, CARD9, CD8A, F2RL1, UNC93B1, SAMHD1, CD40, PMAIP1, TLR7, IFNAR1, TAGAP, UNC13D, IRF5, IFNG, IRF1	827	167	18082	1.96388	1	0.360127	32.3819
GOTERM_BP_DIRECT	GO:0071805~potassium ion transmembrane transport	10	1.10497	0.0216243	KCNC2, SLC9A9, KCNC1, SLC9A7, SLC9A5, KCNB2, KCNA3, NALCN, KCNK13, KCNK1	827	90	18082	2.4294	1	0.366235	33.1026
GOTERM_BP_DIRECT	GO:0007159~leukocyte cell-cell adhesion	5	0.552486	0.0221536	PTPRC, ITGB2, ITGA4, CCL5, SYK	827	24	18082	4.55512	1	0.371674	33.765
GOTERM_BP_DIRECT	GO:0007166~cell surface receptor signaling pathway	18	1.98895	0.0234267	CD3D, CD8A, CD3E, CD247, FGFRL1, PIK3CD, CBL, ADGRG5, EPHA1, CD9, TNFRSF1B, PTK2B, CXCL13, LCK, CD79B, CD4, LAG3, SYK	827	219	18082	1.79709	1	0.386715	35.3329
GOTERM_BP_DIRECT	GO:0001755~neural crest cell migration	7	0.773481	0.0234403	CORO1C, SOX10, RET, SEMA3E, LEF1, HTR2B, SOX8	827	49	18082	3.12351	1	0.385194	35.3495
GOTERM_BP_DIRECT	GO:0007264~small GTPase mediated signal transduction	19	2.09945	0.0235181	RAB3B, RAB7B, VAV3, RASGEF1A, DOCK8, RHOU, ARHGAP30, DOCK2, ARL11, RAC2, RAB37, TIAM1, RASGRP1, RASL10B, DOCK10, RHOF, ARL4C, RHOG, RHOH	827	236	18082	1.76028	1	0.384513	35.4442
GOTERM_BP_DIRECT	GO:0051279~regulation of release of sequestered calcium ion into cytosol	4	0.441989	0.0237051	CYBA, PTPN6, LYN, PTK2B	827	14	18082	6.24702	1	0.385234	35.6711
GOTERM_BP_DIRECT	GO:0060088~auditory receptor cell stereocilium organization	4	0.441989	0.0237051	CLRN1, MYO7A, SLC9A3R1, CDH23	827	14	18082	6.24702	1	0.385234	35.6711
GOTERM_BP_DIRECT	GO:0035023~regulation of Rho protein signal transduction	9	0.994475	0.0240193	ARHGEF3, BCR, VAV3, TIAM1, PREX1, MYO9B, CDH2, FGD4, ARHGDIB	827	77	18082	2.5556	1	0.387558	36.0507
GOTERM_BP_DIRECT	GO:0061024~membrane organization	8	0.883978	0.0243211	MYO5A, ACTB, CCDC88A, CRB1, SNCA, PMP2, MBP, DHCR24	827	63	18082	2.77645	1	0.389694	36.4134
GOTERM_BP_DIRECT	GO:0009612~response to mechanical stimulus	8	0.883978	0.0243211	P2RX7, PTK2B, TNC, COL3A1, LCK, PPARG, BDKRB1, SRC	827	63	18082	2.77645	1	0.389694	36.4134
GOTERM_BP_DIRECT	GO:0016311~dephosphorylation	11	1.21547	0.02739	PTPN7, DUSP5, PTPRJ, DUSP4, PTPRC, PTPN6, PTPN9, FBP1, PTPN22, ACP5, DUSP8	827	109	18082	2.20652	1	0.425305	39.9924
GOTERM_BP_DIRECT	GO:0090330~regulation of platelet aggregation	3	0.331492	0.027655	LYN, ZAP70, SYK	827	6	18082	10.9323	1	0.426671	40.2924
GOTERM_BP_DIRECT	GO:0090166~Golgi disassembly	3	0.331492	0.027655	CDK1, VRK1, PLK3	827	6	18082	10.9323	1	0.426671	40.2924
GOTERM_BP_DIRECT	GO:0034144~negative regulation of toll-like receptor 4 signaling pathway	3	0.331492	0.027655	RAB7B, LYN, ACOD1	827	6	18082	10.9323	1	0.426671	40.2924
GOTERM_BP_DIRECT	GO:0007567~parturition	3	0.331492	0.027655	RXFP1, NRK, PTAFR	827	6	18082	10.9323	1	0.426671	40.2924
GOTERM_BP_DIRECT	GO:2000503~positive regulation of natural killer cell chemotaxis	3	0.331492	0.027655	CCL5, XCL1, CCL4	827	6	18082	10.9323	1	0.426671	40.2924
GOTERM_BP_DIRECT	GO:0032367~intracellular cholesterol transport	3	0.331492	0.027655	NPC2, ABCA1, ABCG1	827	6	18082	10.9323	1	0.426671	40.2924
GOTERM_BP_DIRECT	GO:0042119~neutrophil activation	3	0.331492	0.027655	F2RL1, CCL5, PRKCD	827	6	18082	10.9323	1	0.426671	40.2924
GOTERM_BP_DIRECT	GO:0002553~histamine secretion by mast cell	3	0.331492	0.027655	ADORA3, LYN, BTK	827	6	18082	10.9323	1	0.426671	40.2924
GOTERM_BP_DIRECT	GO:0042060~wound healing	10	1.10497	0.0277831	SLC11A1, HPSE, MAP3K1, TNC, COL3A1, CNN2, COL1A1, CX3CL1, NBEAL2, TGFB1	827	94	18082	2.32602	1	0.426427	40.4368
GOTERM_BP_DIRECT	GO:0055085~transmembrane transport	26	2.87293	0.0282847	SLC9A9, SLC45A3, KCNC2, SLC22A16, KCNC1, SLC9A7, SCN1A, SLC39A10, SLC22A15, KCNA3, MFSD4A, SLC26A11, SLC2A5, SLC25A25, SLC24A4, SLC22A3, NALCN, SLC25A43, KCNB2, TRPM2, ITPR2, SLC17A5, SLC37A2, SLC18A2, SLC46A3, SLC46A2	827	364	18082	1.56176	1	0.430498	40.9994
GOTERM_BP_DIRECT	GO:0030534~adult behavior	6	0.662983	0.0283097	SLITRK1, GABRG2, SLC1A2, PAX5, NR4A3, NRXN1	827	38	18082	3.4523	1	0.429057	41.0273
GOTERM_BP_DIRECT	GO:0071300~cellular response to retinoic acid	8	0.883978	0.028325	RET, TESC, LYN, PTK2B, TNC, PPARG, COL1A1, ABCA1	827	65	18082	2.69102	1	0.427519	41.0443
GOTERM_BP_DIRECT	GO:0043149~stress fiber assembly	4	0.441989	0.0286465	PTK2B, ELN, ZYX, SRC	827	15	18082	5.83055	1	0.429475	41.402
GOTERM_BP_DIRECT	GO:0032481~positive regulation of type I interferon production	4	0.441989	0.0286465	IRF1, PTPN22, CD14, SYK	827	15	18082	5.83055	1	0.429475	41.402
GOTERM_BP_DIRECT	GO:0071498~cellular response to fluid shear stress	4	0.441989	0.0286465	MTSS1, PTK2B, SRC, SPP1	827	15	18082	5.83055	1	0.429475	41.402
GOTERM_BP_DIRECT	GO:0010875~positive regulation of cholesterol efflux	4	0.441989	0.0286465	ABCA1, ABCG4, ABCG1, PLTP	827	15	18082	5.83055	1	0.429475	41.402
GOTERM_BP_DIRECT	GO:0050921~positive regulation of chemotaxis	4	0.441989	0.0286465	STX3, F2RL1, CCL19, TGFB1	827	15	18082	5.83055	1	0.429475	41.402
GOTERM_BP_DIRECT	GO:0001782~B cell homeostasis	5	0.552486	0.0290165	TNFSF13B, LYN, PIK3CD, TNFRSF13C, NCKAP1L	827	26	18082	4.20473	1	0.43195	41.8111
GOTERM_BP_DIRECT	GO:0001954~positive regulation of cell-matrix adhesion	5	0.552486	0.0290165	PTPRJ, PTK2B, NINJ1, EPHA1, PLEKHA2	827	26	18082	4.20473	1	0.43195	41.8111
GOTERM_BP_DIRECT	GO:0006959~humoral immune response	7	0.773481	0.0304516	CD83, GPR183, SH2D1A, IL7, GATA3, CCR2, IFNG	827	52	18082	2.94331	1	0.446131	43.3724
GOTERM_BP_DIRECT	GO:0030168~platelet activation	6	0.662983	0.0312938	CD40LG, ADRA2A, EVL, CX3CL1, MERTK, SYK	827	39	18082	3.36378	1	0.453516	44.2702
GOTERM_BP_DIRECT	GO:0043124~negative regulation of I-kappaB kinase/NF-kappaB signaling	6	0.662983	0.0312938	NLRC3, CASP8, NLRX1, TNFAIP3, TNIP3, RHOH	827	39	18082	3.36378	1	0.453516	44.2702
GOTERM_BP_DIRECT	GO:0030183~B cell differentiation	9	0.994475	0.0313842	HHEX, PTPRC, CARD11, IKZF1, CD40LG, FLT3, BCL11A, CD79B, MYB	827	81	18082	2.4294	1	0.452761	44.3658
GOTERM_BP_DIRECT	GO:0008585~female gonad development	5	0.552486	0.0328692	FOXL2, SFRP1, LHCGR, LHX8, FANCA	827	27	18082	4.04899	1	0.466663	45.9135
GOTERM_BP_DIRECT	GO:0007163~establishment or maintenance of cell polarity	5	0.552486	0.0328692	ACTR3, ACTR2, SNAP91, CARMIL2, CAP1	827	27	18082	4.04899	1	0.466663	45.9135
GOTERM_BP_DIRECT	GO:0030099~myeloid cell differentiation	5	0.552486	0.0328692	STAP1, IRF8, GFI1, TET2, MYB	827	27	18082	4.04899	1	0.466663	45.9135
GOTERM_BP_DIRECT	GO:0001649~osteoblast differentiation	11	1.21547	0.033991	SFRP1, PENK, FIGNL1, TNC, LEF1, WNT11, TMSB4X, COL1A1, RUNX2, SOX8, SPP1	827	113	18082	2.12841	1	0.476427	47.0556
GOTERM_BP_DIRECT	GO:0007051~spindle organization	4	0.441989	0.0340883	KIF11, AURKA, KNSTRN, RGS14	827	16	18082	5.46614	1	0.475671	47.1536
GOTERM_BP_DIRECT	GO:0043306~positive regulation of mast cell degranulation	4	0.441989	0.0340883	ADORA3, FGR, ZAP70, SYK	827	16	18082	5.46614	1	0.475671	47.1536
GOTERM_BP_DIRECT	GO:0071361~cellular response to ethanol	4	0.441989	0.0340883	CYBB, ADCY7, SPI1, ITPR2	827	16	18082	5.46614	1	0.475671	47.1536
GOTERM_BP_DIRECT	GO:0042491~auditory receptor cell differentiation	4	0.441989	0.0340883	MCOLN3, MYO7A, GFI1, CDH23	827	16	18082	5.46614	1	0.475671	47.1536
GOTERM_BP_DIRECT	GO:2000114~regulation of establishment of cell polarity	4	0.441989	0.0340883	SHTN1, WDPCP, PTK2B, GATA3	827	16	18082	5.46614	1	0.475671	47.1536
GOTERM_BP_DIRECT	GO:0031623~receptor internalization	6	0.662983	0.0344676	CD9, SNCA, CNTN2, GRK4, ITGB2, SYK	827	40	18082	3.27969	1	0.477753	47.5339
GOTERM_BP_DIRECT	GO:0034446~substrate adhesion-dependent cell spreading	6	0.662983	0.0344676	SFRP1, ITGB7, ITGA4, MERTK, EPHA1, SRC	827	40	18082	3.27969	1	0.477753	47.5339
GOTERM_BP_DIRECT	GO:0002244~hematopoietic progenitor cell differentiation	10	1.10497	0.0350814	PTPRC, PTPN6, ARL11, SFRP1, DACT2, PLEK, PLD4, FSTL3, RBM47, TGFB1	827	98	18082	2.23108	1	0.482132	48.1438
GOTERM_BP_DIRECT	GO:0071346~cellular response to interferon-gamma	8	0.883978	0.0351305	CCL1, CCL19, CX3CL1, CCL5, ACOD1, XCL1, CCL4, CCL17	827	68	18082	2.5723	1	0.480892	48.1923
GOTERM_BP_DIRECT	GO:0003179~heart valve morphogenesis	3	0.331492	0.0375591	FGFRL1, TGFB1, NFATC1	827	7	18082	9.37053	1	0.50258	50.5385
GOTERM_BP_DIRECT	GO:0042035~regulation of cytokine biosynthetic process	3	0.331492	0.0375591	S100B, GATA3, ADAM33	827	7	18082	9.37053	1	0.50258	50.5385
GOTERM_BP_DIRECT	GO:0002320~lymphoid progenitor cell differentiation	3	0.331492	0.0375591	BATF, FLT3, SPI1	827	7	18082	9.37053	1	0.50258	50.5385
GOTERM_BP_DIRECT	GO:0072540~T-helper 17 cell lineage commitment	3	0.331492	0.0375591	BATF, IRF4, TGFB1	827	7	18082	9.37053	1	0.50258	50.5385
GOTERM_BP_DIRECT	GO:1904385~cellular response to angiotensin	3	0.331492	0.0375591	CYBA, CDC6, PRKCD	827	7	18082	9.37053	1	0.50258	50.5385
GOTERM_BP_DIRECT	GO:0050957~equilibrioception	3	0.331492	0.0375591	CLRN1, MYO7A, CDH23	827	7	18082	9.37053	1	0.50258	50.5385
GOTERM_BP_DIRECT	GO:0072678~T cell migration	3	0.331492	0.0375591	CCR6, ITGB7, ITGA4	827	7	18082	9.37053	1	0.50258	50.5385
GOTERM_BP_DIRECT	GO:0031622~positive regulation of fever generation	3	0.331492	0.0375591	CCR5, IL1B, CCL5	827	7	18082	9.37053	1	0.50258	50.5385
GOTERM_BP_DIRECT	GO:0009615~response to virus	9	0.994475	0.0378296	BATF3, NPC2, GATA3, TBX21, IFNG, MST1R, CCL5, XCL1, SRC	827	84	18082	2.34263	1	0.50338	50.7935
GOTERM_BP_DIRECT	GO:0097191~extrinsic apoptotic signaling pathway	6	0.662983	0.0378336	TNFRSF1B, P2RX7, CASP8, IFNG, FAS, TGFB1	827	41	18082	3.19969	1	0.501686	50.7973
GOTERM_BP_DIRECT	GO:0048538~thymus development	7	0.773481	0.038709	IKZF1, CARMIL2, MAFB, BCL11B, GATA3, MYB, SLC46A2	827	55	18082	2.78276	1	0.508077	51.614
GOTERM_BP_DIRECT	GO:0007204~positive regulation of cytosolic calcium ion concentration	13	1.43646	0.0387975	CCR8, C3AR1, CD38, CCR6, CCR5, CHRNA9, PTK2B, CXCL13, EDN2, F2RL1, PTGDR, IL1B, CHRNA10	827	148	18082	1.92054	1	0.507167	51.6958
GOTERM_BP_DIRECT	GO:0002224~toll-like receptor signaling pathway	4	0.441989	0.0400243	UNC93B1, TLR4, TLR7, CD180	827	17	18082	5.1446	1	0.516567	52.8171
GOTERM_BP_DIRECT	GO:0002042~cell migration involved in sprouting angiogenesis	4	0.441989	0.0400243	EGR3, GPLD1, GREM1, SLIT2	827	17	18082	5.1446	1	0.516567	52.8171
GOTERM_BP_DIRECT	GO:0006508~proteolysis	37	4.0884	0.0409937	SRI, SCPEP1, CNDP1, AGTPBP1, MMP9, MST1, MME, CPN1, CPZ, PCSK1, CASP9, CASP8, STAMBPL1, ADAM33, ADAM8, CFD, TMPRSS13, PRSS35, DPP4, DPEP2, F10, GZMA, MMEL1, CBL, CTSS, F7, MMP13, TMPRSS3, PRCP, MEP1B, CTSC, ADAM19, TLL2, TNFAIP3, CTSH, RNPEP, ADAMTS4	827	582	18082	1.39002	1	0.523452	53.6856
GOTERM_BP_DIRECT	GO:0018105~peptidyl-serine phosphorylation	12	1.32597	0.0412873	MAST3, CDK1, CLSPN, MAST1, VRK1, SGK3, MAPK12, DCLK3, PRKCD, SRC, SYK, PRKCB	827	133	18082	1.97274	1	0.524308	53.9456
GOTERM_BP_DIRECT	GO:0030316~osteoclast differentiation	5	0.552486	0.0414286	GPR183, TNFSF11, DCSTAMP, CSF1R, NFATC1	827	29	18082	3.76975	1	0.52383	54.0703
GOTERM_BP_DIRECT	GO:0071542~dopaminergic neuron differentiation	5	0.552486	0.0414286	SFRP1, HTR7, PAX5, EN1, EN2	827	29	18082	3.76975	1	0.52383	54.0703
GOTERM_BP_DIRECT	GO:0090090~negative regulation of canonical Wnt signaling pathway	10	1.10497	0.0435997	DKK3, SOX10, RGS20, SFRP1, DRAXIN, RGS19, LEF1, WNT11, CDH2, GREM1	827	102	18082	2.14359	1	0.540669	55.946
GOTERM_BP_DIRECT	GO:0007267~cell-cell signaling	10	1.10497	0.045928	SH2D1A, CCR5, IL7, CXCL13, STAB1, ADRA2A, WNT11, CCL5, GREM1, XCL1	827	103	18082	2.12277	1	0.558067	57.877
GOTERM_BP_DIRECT	GO:2001244~positive regulation of intrinsic apoptotic signaling pathway	5	0.552486	0.0461368	IL20RA, LCK, S100A9, PMAIP1, SLC9A3R1	827	30	18082	3.6441	1	0.55802	58.0461
GOTERM_BP_DIRECT	GO:0001958~endochondral ossification	5	0.552486	0.0461368	CSGALNACT1, INPPL1, COL1A1, RUNX2, MMP13	827	30	18082	3.6441	1	0.55802	58.0461
GOTERM_BP_DIRECT	GO:0006882~cellular zinc ion homeostasis	4	0.441989	0.0464452	SLC39A10, LCK, ATP13A2, MT3	827	18	18082	4.85879	1	0.558768	58.2949
GOTERM_BP_DIRECT	GO:0051000~positive regulation of nitric-oxide synthase activity	4	0.441989	0.0464452	NOD1, PTK2B, HTR2B, GCH1	827	18	18082	4.85879	1	0.558768	58.2949
GOTERM_BP_DIRECT	GO:0050885~neuromuscular process controlling balance	7	0.773481	0.0482666	MYO5A, CLRN1, BCR, HEXA, HEXB, NR4A3, NRXN1	827	58	18082	2.63883	1	0.571328	59.7357
GOTERM_BP_DIRECT	GO:0043588~skin development	7	0.773481	0.0482666	DACT2, BCL11B, COL3A1, COL1A1, COL5A2, COL5A1, DHCR24	827	58	18082	2.63883	1	0.571328	59.7357
GOTERM_BP_DIRECT	GO:0007389~pattern specification process	7	0.773481	0.0482666	MFNG, SHROOM3, MDGA2, HOXD12, HOXD13, ZIC1, HOXD11	827	58	18082	2.63883	1	0.571328	59.7357
GOTERM_BP_DIRECT	GO:0090244~Wnt signaling pathway involved in somitogenesis	3	0.331492	0.0485871	RGS20, SFRP1, RGS19	827	8	18082	8.19921	1	0.572083	59.9843
GOTERM_BP_DIRECT	GO:0045542~positive regulation of cholesterol biosynthetic process	3	0.331492	0.0485871	FGF1, ABCG4, ABCG1	827	8	18082	8.19921	1	0.572083	59.9843
GOTERM_BP_DIRECT	GO:0002576~platelet degranulation	3	0.331492	0.0485871	LYN, PLEK, CAP1	827	8	18082	8.19921	1	0.572083	59.9843
GOTERM_BP_DIRECT	GO:0006691~leukotriene metabolic process	3	0.331492	0.0485871	NCF1, ALOX5AP, TLR4	827	8	18082	8.19921	1	0.572083	59.9843
GOTERM_BP_DIRECT	GO:0002407~dendritic cell chemotaxis	3	0.331492	0.0485871	GPR183, CCL19, TRPM2	827	8	18082	8.19921	1	0.572083	59.9843
GOTERM_BP_DIRECT	GO:0002070~epithelial cell maturation	3	0.331492	0.0485871	PGR, TFCP2L1, SIX3	827	8	18082	8.19921	1	0.572083	59.9843
GOTERM_BP_DIRECT	GO:0045654~positive regulation of megakaryocyte differentiation	3	0.331492	0.0485871	RAB7B, TESC, SCIN	827	8	18082	8.19921	1	0.572083	59.9843
GOTERM_BP_DIRECT	GO:0031666~positive regulation of lipopolysaccharide-mediated signaling pathway	3	0.331492	0.0485871	LY96, LY86, CD180	827	8	18082	8.19921	1	0.572083	59.9843
GOTERM_BP_DIRECT	GO:0001768~establishment of T cell polarity	3	0.331492	0.0485871	CCR7, DOCK2, CCL19	827	8	18082	8.19921	1	0.572083	59.9843
GOTERM_BP_DIRECT	GO:0002318~myeloid progenitor cell differentiation	3	0.331492	0.0485871	FLT3, RUNX1, TET2	827	8	18082	8.19921	1	0.572083	59.9843
GOTERM_BP_DIRECT	GO:0045646~regulation of erythrocyte differentiation	3	0.331492	0.0485871	LYN, SPI1, B2M	827	8	18082	8.19921	1	0.572083	59.9843
GOTERM_BP_DIRECT	GO:0050702~interleukin-1 beta secretion	3	0.331492	0.0485871	F2RL1, TLR4, ABCA1	827	8	18082	8.19921	1	0.572083	59.9843
GOTERM_BP_DIRECT	GO:0045348~positive regulation of MHC class II biosynthetic process	3	0.331492	0.0485871	CD40LG, IFNG, TLR4	827	8	18082	8.19921	1	0.572083	59.9843
GOTERM_BP_DIRECT	GO:0002315~marginal zone B cell differentiation	3	0.331492	0.0485871	MFNG, PTK2B, TNFAIP3	827	8	18082	8.19921	1	0.572083	59.9843
GOTERM_BP_DIRECT	GO:1902533~positive regulation of intracellular signal transduction	3	0.331492	0.0485871	TNFSF11, FGF1, SRC	827	8	18082	8.19921	1	0.572083	59.9843
GOTERM_BP_DIRECT	GO:0070723~response to cholesterol	3	0.331492	0.0485871	CCR5, F7, TGFB1	827	8	18082	8.19921	1	0.572083	59.9843
GOTERM_BP_DIRECT	GO:0045084~positive regulation of interleukin-12 biosynthetic process	3	0.331492	0.0485871	IFNG, IRF1, TLR4	827	8	18082	8.19921	1	0.572083	59.9843
GOTERM_BP_DIRECT	GO:0051014~actin filament severing	3	0.331492	0.0485871	FMNL1, SCIN, DSTN	827	8	18082	8.19921	1	0.572083	59.9843
GOTERM_BP_DIRECT	GO:0006812~cation transport	8	0.883978	0.0487216	SLC9A9, SLC9A7, P2RX7, CHRNA9, ATP10D, ATP13A2, TRPM2, CHRNG	827	73	18082	2.39612	1	0.571411	60.0882
GOTERM_BP_DIRECT	GO:0051496~positive regulation of stress fiber assembly	6	0.662983	0.0491021	SERPINF2, LIMK1, GPR65, WNT11, EVL, EPHA1	827	44	18082	2.98153	1	0.572616	60.3808
