# Supplementary material for: Effective MSTN Gene Knockout by AdV-Delivered CRISPR/Cas9 in Postnatal Chick Leg Muscle
Source: Int J Mol Sci. 2020 Apr 8;21(7):2584. doi: 10.3390/ijms21072584 (PMC7177447; doi:10.3390/ijms21072584)
Supplement: Supplementary file 1 [file ijms-21-02584-s001.zip › ijms-755222-proofdone sup/ijms-755222-supplementary/Supplementary/Table S4.xlsx]

## Sheet: 14d KO vs. 14d WT
Table S4: GO enrichment terms of DEGs in the 14d KO vs. 14d WT groups.
Category	Term	Count	%	PValue	Genes	List Total	Pop Hits	Pop Total	Fold Enrichment	Bonferroni	Benjamini	FDR
GOTERM_BP_DIRECT	GO:0002376~immune system process	40	10.2564	3.06526e-17	IFITM1, CD8A, S100A9, IFI30, PTPN22, TLR4, TLR7, SKAP1, BTK, SH2D1A, PTK2B, GATA3, ZAP70, PSTPIP1, NRROS, CD4, INPP5D, CD7, SYK, CRTAM, IL2RA, CD3E, THEMIS, INPPL1, LY96, HCK, TNFRSF13B, CTLA4, TNFRSF13C, EOMES, TRAT1, DCSTAMP, PRKCB, LAT2, LAMP3, IRF5, CD300LG, LRMP, CD79B, THEMIS2	358	383	18082	5.27503	6.30217e-14	6.30217e-14	5.28715e-14
GOTERM_BP_DIRECT	GO:0006955~immune response	33	8.46154	5.07725e-16	CCL1, VPREB3, TNFRSF25, CCL5, TLR7, CCL4, CXCR5, TNFRSF18, ZAP70, NRROS, CD4, CD28, FYB, IL2RA, IL7, CTLA4, CCL19, CTSS, TNFSF8, CCL17, CCR8, TNFRSF9, CCR7, TNFSF11, CCR6, CXCL14, TNFSF13B, CCR5, CD40LG, CXCL13, CCR2, XCL1, LCP2	358	272	18082	6.12785	1.14131e-12	5.70655e-13	9.54792e-13
GOTERM_BP_DIRECT	GO:0042102~positive regulation of T cell proliferation	17	4.35897	7.89093e-14	PTPRC, IL2RA, CD3E, ZP3, TNFRSF13C, NCKAP1L, CCL19, CCL5, CARD11, CCR7, TNFSF13B, CD80, CD40LG, CARMIL2, CD4, SASH3, CD28	358	64	18082	13.4163	1.62294e-10	5.40981e-11	1.36158e-10
GOTERM_BP_DIRECT	GO:0002250~adaptive immune response	22	5.64103	4.29983e-13	CRTAM, CD8A, THEMIS, TNFRSF13B, JCHAIN, EOMES, TNFRSF13C, CTLA4, CTSS, SKAP1, TRAT1, PRKCB, BTK, LAT2, SH2D1A, LAMP3, PTK2B, ZAP70, CD4, CD79B, SYK, CD7	358	139	18082	7.99413	8.84058e-10	2.21015e-10	7.41673e-10
GOTERM_BP_DIRECT	GO:0006935~chemotaxis	20	5.12821	1.77675e-12	CCL1, IL16, S100A9, NCKAP1L, CCL5, CCL4, CCL17, CCR8, CCR7, DOCK2, CCR6, CXCR5, CCR5, RAC2, CXCL13, CCR2, CX3CR1, XCR1, XCL1, LECT2	358	118	18082	8.56074	3.6531e-09	7.30621e-10	3.06474e-09
GOTERM_BP_DIRECT	GO:0050852~T cell receptor signaling pathway	14	3.58974	1.34917e-11	FYB, PTPRC, CD3E, CARMIL2, THEMIS, GATA3, CD247, ZAP70, PTPN22, RFTN1, SKAP1, THEMIS2, LCP2, CD28	358	51	18082	13.865	2.77388e-08	4.62314e-09	2.32713e-08
GOTERM_BP_DIRECT	GO:0006954~inflammatory response	28	7.17949	1.20987e-09	CCL1, TNFRSF25, CRLF2, S100A9, TLR4, CCL5, TLR7, CCL4, TNFRSF18, ZAP70, PSTPIP1, NRROS, SPP1, LY96, NCF1, HCK, CCL19, CCL17, TNFRSF9, CCR7, CYBB, P2RX7, CCR5, CD40LG, CXCL13, CCR2, XCL1, THEMIS2	358	344	18082	4.11115	2.4875e-06	3.55357e-07	2.08687e-06
GOTERM_BP_DIRECT	GO:0050853~B cell receptor signaling pathway	12	3.07692	8.38546e-09	PTPRC, PTPN6, LAT2, BLK, LCK, ZAP70, CTLA4, NCKAP1L, CD79B, RFTN1, SYK, PRKCB	358	55	18082	11.02	1.72404e-05	2.15506e-06	1.44638e-05
GOTERM_BP_DIRECT	GO:0031295~T cell costimulation	9	2.30769	1.72248e-08	CARD11, CD80, TNFSF13B, CD3E, ICOS, TNFRSF13C, CCL19, CD5, CD28	358	25	18082	18.183	3.54136e-05	3.93491e-06	2.97105e-05
GOTERM_BP_DIRECT	GO:0046641~positive regulation of alpha-beta T cell proliferation	7	1.79487	2.41417e-08	PTPRC, CD80, CD3E, CCR2, ZAP70, SYK, CD28	358	11	18082	32.1417	4.9634e-05	4.96351e-06	4.16411e-05
GOTERM_BP_DIRECT	GO:0007165~signal transduction	55	14.1026	4.77873e-08	GPR82, TLR4, ARHGAP15, TLR7, GLI1, CD48, CXCR5, GATA3, RASL10B, EDARADD, GPR174, GPR18, FSHR, ARHGAP30, CD83, CCR8, GRM4, CARD11, CCR7, CCR6, LPAR5, CCR5, CD40LG, ACAP1, CX3CR1, CCR2, TRAF1, PLXNC1, PLCXD3, TNFRSF25, GPR65, APBB1IP, GPR141, RASAL1, P2RY6, STAT4, TAGAP, PDE6C, GMIP, P2RY4, PTK2B, BCL11B, BCL11A, TRAF5, FYB, IL18R1, ADGRG5, CELSR2, GUCY2C, CCL17, RASSF5, RGS1, LVRN, ARAP2, SMPD3	358	1255	18082	2.21351	9.82459e-05	8.93185e-06	8.24267e-05
GOTERM_BP_DIRECT	GO:0050729~positive regulation of inflammatory response	11	2.82051	4.00307e-07	CCL1, CCR5, ZP3, S100A9, CCR2, ITGA2, TLR4, CTSS, CCL5, XCL1, CCL4	358	63	18082	8.81892	0.000822694	6.85837e-05	0.000690474
GOTERM_BP_DIRECT	GO:0032729~positive regulation of interferon-gamma production	10	2.5641	7.17338e-07	IL12RB2, IL18R1, CD40LG, CD3E, CARMIL2, ZP3, CCR2, TLR4, RUNX1, SASH3	358	52	18082	9.71315	0.00147376	0.000113443	0.0012373
GOTERM_BP_DIRECT	GO:0030593~neutrophil chemotaxis	11	2.82051	9.58866e-07	CCL1, S100A9, CCL19, NCKAP1L, CSF3R, ITGB2, CCL5, CCL4, SYK, SPP1, CCL17	358	69	18082	8.05206	0.00196949	0.000140806	0.0016539
GOTERM_BP_DIRECT	GO:0038083~peptidyl-tyrosine autophosphorylation	9	2.30769	1.1549e-06	PTK2B, HCK, BLK, LCK, ZAP70, ROS1, SYK, MATK, BTK	358	41	18082	11.0872	0.00237166	0.000158286	0.00199203
GOTERM_BP_DIRECT	GO:0030217~T cell differentiation	9	2.30769	1.1549e-06	PTPRC, CD3D, IKZF1, GATA3, LCK, BCL11A, PTPN22, CD4, IL7R	358	41	18082	11.0872	0.00237166	0.000158286	0.00199203
GOTERM_BP_DIRECT	GO:0070098~chemokine-mediated signaling pathway	10	2.5641	1.17679e-06	CCL1, CCR8, PTK2B, CXCL13, CCR2, CCL19, CCL5, XCL1, CCL4, CCL17	358	55	18082	9.18334	0.00241655	0.000151206	0.00202978
GOTERM_BP_DIRECT	GO:0030890~positive regulation of B cell proliferation	9	2.30769	1.69343e-06	PTPRC, CARD11, TNFSF13B, CD40LG, IL7, TNFRSF13C, NCKAP1L, TLR4, SASH3	358	43	18082	10.5715	0.00347565	0.000204785	0.0029209
GOTERM_BP_DIRECT	GO:0042110~T cell activation	8	2.05128	3.74745e-06	CD48, CARD11, DOCK2, NLRC3, CD3D, CD8A, CD4, CD28	358	34	18082	11.8843	0.00767516	0.000427951	0.00646364
GOTERM_BP_DIRECT	GO:0007169~transmembrane receptor protein tyrosine kinase signaling pathway	12	3.07692	4.49443e-06	DOK2, STAP1, HCK, BLK, LCK, ZAP70, GFRA4, GDNF, SYK, LCP2, MATK, BTK	358	100	18082	6.06101	0.00919801	0.000486228	0.007752
GOTERM_BP_DIRECT	GO:0045060~negative thymic T cell selection	6	1.53846	5.04384e-06	PTPRC, CCR7, DOCK2, CD3E, ZAP70, CD28	358	14	18082	21.6464	0.0103166	0.000518374	0.00869959
GOTERM_BP_DIRECT	GO:0050850~positive regulation of calcium-mediated signaling	7	1.79487	5.6588e-06	CD8A, CD3E, ZAP70, CD4, CCL4, TRAT1, SYK	358	24	18082	14.7316	0.0115671	0.000553871	0.00976021
GOTERM_BP_DIRECT	GO:0050870~positive regulation of T cell activation	6	1.53846	1.48465e-05	CARD11, TNFSF11, CD3E, LCK, CCR2, CD4	358	17	18082	17.8265	0.0300635	0.00138652	0.0256052
GOTERM_BP_DIRECT	GO:0045579~positive regulation of B cell differentiation	6	1.53846	2.02249e-05	IKZF1, ZAP70, NCKAP1L, IL2RG, INPP5D, SYK	358	18	18082	16.8361	0.0407301	0.00180632	0.0348795
GOTERM_BP_DIRECT	GO:0032753~positive regulation of interleukin-4 production	6	1.53846	2.70052e-05	CD40LG, CD3E, ZP3, GATA3, SASH3, CD28	358	19	18082	15.95	0.0540102	0.0023108	0.0465701
GOTERM_BP_DIRECT	GO:0048872~homeostasis of number of cells	7	1.79487	4.78648e-05	GCNT4, CARD11, CCR7, CARMIL2, GATA3, IL7R, MYB	358	34	18082	10.3988	0.0937249	0.00392876	0.0825282
GOTERM_BP_DIRECT	GO:0010628~positive regulation of gene expression	22	5.64103	4.81902e-05	TESC, STAP1, IKZF1, CD3E, PTPN22, TLR4, CCL5, IL7R, P2RX7, LAMP3, CCR5, CD44, HAND2, CD40LG, GATA3, BCL11A, LCK, POU3F3, AGO2, IL2RG, SCX, CD28	358	399	18082	2.78492	0.094331	0.00380357	0.083089
GOTERM_BP_DIRECT	GO:0032733~positive regulation of interleukin-10 production	6	1.53846	7.32299e-05	CD83, CD40LG, TLR4, XCL1, SASH3, CD28	358	23	18082	13.1761	0.139779	0.005561	0.126236
GOTERM_BP_DIRECT	GO:0045453~bone resorption	6	1.53846	0.000111934	NOX4, TNFSF11, RAC2, PTK2B, IL7, CTSS	358	25	18082	12.122	0.205585	0.00818593	0.192896
GOTERM_BP_DIRECT	GO:0007166~cell surface receptor signaling pathway	15	3.84615	0.000121032	CD8A, CD3D, CD3E, TNFRSF13B, CD247, ADGRG5, CELSR2, OSTN, PTK2B, CXCL13, LCK, CD79B, CD4, LAG3, SYK	358	219	18082	3.45948	0.220308	0.00854455	0.208559
GOTERM_BP_DIRECT	GO:0002548~monocyte chemotaxis	7	1.79487	0.000123644	CCL1, TNFSF11, CCR2, CCL19, XCL1, CCL4, CCL17	358	40	18082	8.83897	0.224484	0.00843842	0.213054
GOTERM_BP_DIRECT	GO:0045588~positive regulation of gamma-delta T cell differentiation	4	1.02564	0.000146033	PTPRC, LCK, NCKAP1L, SYK	358	6	18082	33.6723	0.259379	0.00963926	0.251589
GOTERM_BP_DIRECT	GO:2000503~positive regulation of natural killer cell chemotaxis	4	1.02564	0.000146033	CXCL14, CCL5, XCL1, CCL4	358	6	18082	33.6723	0.259379	0.00963926	0.251589
GOTERM_BP_DIRECT	GO:0060326~cell chemotaxis	9	2.30769	0.000150273	CCL1, CCR6, CXCL14, CXCL13, CCL19, XCL1, BIN2, CCL4, RHOG	358	78	18082	5.82789	0.265807	0.00960927	0.258884
GOTERM_BP_DIRECT	GO:0032760~positive regulation of tumor necrosis factor production	8	2.05128	0.000155655	CCR7, ZBTB20, CCR5, LY96, CCL19, TLR4, CCL4, SASH3	358	59	18082	6.84859	0.273888	0.00965165	0.268144
GOTERM_BP_DIRECT	GO:0010820~positive regulation of T cell chemotaxis	5	1.28205	0.000171657	CCR7, CXCL13, CCR2, CCL5, XCL1	358	15	18082	16.8361	0.297393	0.0103274	0.295672
GOTERM_BP_DIRECT	GO:0071347~cellular response to interleukin-1	9	2.30769	0.000179546	CCL1, SFRP1, CCL19, RORA, CCL5, XCL1, MYC, CCL4, CCL17	358	80	18082	5.68219	0.308698	0.0104925	0.309241
GOTERM_BP_DIRECT	GO:0048535~lymph node development	6	1.53846	0.000276872	CCR7, TNFSF11, CXCR5, IKZF1, CXCL13, IL7R	358	30	18082	10.1017	0.434094	0.0156902	0.476493
GOTERM_BP_DIRECT	GO:0018108~peptidyl-tyrosine phosphorylation	8	2.05128	0.000287096	IL12RB2, PTPN6, PTK2B, HCK, LCK, ZAP70, SYK, BTK	358	65	18082	6.21642	0.44587	0.0158289	0.494049
GOTERM_BP_DIRECT	GO:0006968~cellular defense response	5	1.28205	0.000290088	SH2D1A, PTK2B, NCF1, CCR2, CCL17	358	17	18082	14.8554	0.449268	0.015575	0.499185
GOTERM_BP_DIRECT	GO:0043029~T cell homeostasis	6	1.53846	0.000324819	GPR174, P2RX7, IL2RA, NCKAP1L, PMAIP1, SLC46A2	358	31	18082	9.77582	0.487234	0.0169807	0.558792
GOTERM_BP_DIRECT	GO:0071356~cellular response to tumor necrosis factor	10	2.5641	0.000332037	CCL1, SFRP1, GATA3, CCL19, RORA, CCL5, XCL1, CCL4, DCSTAMP, CCL17	358	110	18082	4.59167	0.49479	0.0169247	0.571176
GOTERM_BP_DIRECT	GO:0045944~positive regulation of transcription from RNA polymerase II promoter	37	9.48718	0.000343837	HOXA13, SPI1, PAX5, TLR4, RORA, PAX3, GDNF, SKAP1, GLI1, STAT4, HAND2, GATA3, BCL11B, AGO2, POU3F3, SPIC, RUNX1, MYB, SCX, MYC, RUNX3, CD28, IKZF3, CD3D, IKZF1, HCLS1, TAF4B, EOMES, EN1, EN2, TOX2, TNFSF8, TNFSF11, IRF5, SALL1, IRF4, FOXI1	358	995	18082	1.8782	0.506903	0.0170973	0.591418
GOTERM_BP_DIRECT	GO:0070374~positive regulation of ERK1 and ERK2 cascade	13	3.33333	0.000370686	CCL1, NOX4, CCL19, PTPN22, TLR4, CCL5, CCL4, FSHR, CCL17, CD44, HAND2, PTK2B, XCL1	358	188	18082	3.4926	0.533394	0.0179856	0.63746
GOTERM_BP_DIRECT	GO:0045087~innate immune response	20	5.12821	0.000395451	IFITM1, LY96, HCK, BLK, S100A9, JCHAIN, TLR4, TLR7, BTK, SH2D1A, CYBB, IRF5, PTK2B, GATA3, LCK, ZAP70, PSTPIP1, NRROS, SYK, MATK	358	400	18082	2.52542	0.556566	0.0187341	0.679912
GOTERM_BP_DIRECT	GO:0032609~interferon-gamma production	4	1.02564	0.000397012	IL12RB2, EOMES, TLR4, RUNX3	358	8	18082	25.2542	0.557988	0.0183839	0.682587
GOTERM_BP_DIRECT	GO:0045893~positive regulation of transcription, DNA-templated	25	6.41026	0.000501743	TESC, IKZF1, ZP3, SPI1, EOMES, MSTN, PAX5, RORA, PAX3, SKAP1, FOXN4, GLI1, SFRP1, HAND2, SALL1, GATA3, POU3F3, IRF4, RUNX1, MYB, SCX, MYC, FOXI1, RHOG, RUNX3	358	576	18082	2.1922	0.64365	0.0226689	0.861919
GOTERM_BP_DIRECT	GO:0051897~positive regulation of protein kinase B signaling	9	2.30769	0.000670044	NOX4, TNFSF11, HPSE, ZP3, HCLS1, GATA3, CCL19, PIK3R5, CD28	358	97	18082	4.68634	0.747936	0.0295138	1.14947
GOTERM_BP_DIRECT	GO:0007155~cell adhesion	22	5.64103	0.000680716	MPZL2, INPPL1, MYBPC3, ITGA2, ITGB2, PCDH8, CELSR2, ITGA4, TNFAIP6, LPXN, CD44, PTK2B, HPSE, ITGB7, CX3CR1, CYFIP2, PSTPIP1, CSF3R, CD4, OMG, NTM, SPP1	358	485	18082	2.2911	0.75341	0.0293486	1.16767
GOTERM_BP_DIRECT	GO:0048538~thymus development	7	1.79487	0.00072848	IKZF1, CARMIL2, HAND2, BCL11B, GATA3, MYB, SLC46A2	358	55	18082	6.42834	0.77649	0.0307324	1.24912
GOTERM_BP_DIRECT	GO:0051209~release of sequestered calcium ion into cytosol	6	1.53846	0.000756348	PTPRC, P2RX7, LCK, CCL19, XCL1, XCR1	358	37	18082	8.19055	0.788946	0.0312491	1.29661
GOTERM_BP_DIRECT	GO:0045582~positive regulation of T cell differentiation	5	1.28205	0.000824718	PTPRC, IL2RA, IL7, GATA3, ZAP70	358	22	18082	11.4792	0.816643	0.0333573	1.41303
GOTERM_BP_DIRECT	GO:0002687~positive regulation of leukocyte migration	5	1.28205	0.000824718	ZP3, MMP9, TNFRSF18, ITGA2, ITGA4	358	22	18082	11.4792	0.816643	0.0333573	1.41303
GOTERM_BP_DIRECT	GO:0007267~cell-cell signaling	9	2.30769	0.000995504	SH2D1A, CXCL14, CCR5, IL7, CXCL13, LVRN, ADRA2A, CCL5, XCL1	358	103	18082	4.41335	0.870978	0.039357	1.70329
GOTERM_BP_DIRECT	GO:0034142~toll-like receptor 4 signaling pathway	4	1.02564	0.00111927	LY96, TLR4, PIK3AP1, TNIP3	358	11	18082	18.3667	0.899993	0.043313	1.91314
GOTERM_BP_DIRECT	GO:0045577~regulation of B cell differentiation	4	1.02564	0.00111927	PTPRC, PTPN6, CARD11, IKZF3	358	11	18082	18.3667	0.899993	0.043313	1.91314
GOTERM_BP_DIRECT	GO:0007159~leukocyte cell-cell adhesion	5	1.28205	0.00116131	PTPRC, ITGB2, ITGA4, CCL5, SYK	358	24	18082	10.5226	0.908282	0.0440753	1.98431
GOTERM_BP_DIRECT	GO:0045059~positive thymic T cell selection	4	1.02564	0.00147061	PTPRC, DOCK2, CD3D, ZAP70	358	12	18082	16.8361	0.951481	0.0544925	2.50653
GOTERM_BP_DIRECT	GO:0045086~positive regulation of interleukin-2 biosynthetic process	4	1.02564	0.00147061	CARD11, CD3E, IRF4, CD28	358	12	18082	16.8361	0.951481	0.0544925	2.50653
GOTERM_BP_DIRECT	GO:0045576~mast cell activation	4	1.02564	0.00188397	CD48, FYB, TLR4, LCP2	358	13	18082	15.541	0.979289	0.0680653	3.20032
GOTERM_BP_DIRECT	GO:0032496~response to lipopolysaccharide	12	3.07692	0.00190003	IL12RB2, TNFRSF9, CCR7, P2RX7, NLRC3, TNFRSF25, LY96, CXCL13, IL10RA, TNFRSF18, PTPN22, TLR4	358	197	18082	3.07665	0.979963	0.0674426	3.22719
GOTERM_BP_DIRECT	GO:0042981~regulation of apoptotic process	12	3.07692	0.00206528	TRAF1, TNFRSF9, CARD11, IKZF3, RASSF5, TNFRSF25, LCK, TNFRSF18, MSTN, PMAIP1, MYC, TRAF5	358	199	18082	3.04573	0.985744	0.0718593	3.50317
GOTERM_BP_DIRECT	GO:0090023~positive regulation of neutrophil chemotaxis	5	1.28205	0.00210296	CCR7, RAC2, CCL19, NCKAP1L, XCL1	358	28	18082	9.01935	0.986809	0.0719082	3.566
GOTERM_BP_DIRECT	GO:0006486~protein glycosylation	9	2.30769	0.00213393	ST6GALNAC5, GCNT4, SLC4A10, FUT7, GALNT6, ST8SIA5, ST8SIA1, FUT4, B4GALT6	358	116	18082	3.91875	0.987625	0.0717381	3.61761
GOTERM_BP_DIRECT	GO:0071346~cellular response to interferon-gamma	7	1.79487	0.00222035	CCL1, CCL19, CCL5, XCL1, MYC, CCL4, CCL17	358	68	18082	5.19939	0.989643	0.0733401	3.76149
GOTERM_BP_DIRECT	GO:0043372~positive regulation of CD4-positive, alpha-beta T cell differentiation	3	0.769231	0.00227177	CD83, NCKAP1L, SASH3	358	4	18082	37.8813	0.990685	0.0737925	3.84701
GOTERM_BP_DIRECT	GO:0032743~positive regulation of interleukin-2 production	4	1.02564	0.0023629	CD83, CCR2, RUNX1, SASH3	358	14	18082	14.431	0.992279	0.0754514	3.99838
GOTERM_BP_DIRECT	GO:0042113~B cell activation	5	1.28205	0.00240191	LAT2, IKZF3, CXCR5, BANK1, PRKCB	358	29	18082	8.70834	0.992876	0.0754798	4.0631
GOTERM_BP_DIRECT	GO:0035556~intracellular signal transduction	18	4.61538	0.0025738	PTPN6, SOCS2, ADCY7, ZP3, DGKH, GUCY2C, PRKCB, BTK, DGKA, RASAL1, LAT2, RASSF5, GMIP, ZAP70, DCLK3, INPP5D, SYK, LCP2	358	400	18082	2.27288	0.995001	0.0794556	4.34783
GOTERM_BP_DIRECT	GO:0044344~cellular response to fibroblast growth factor stimulus	5	1.28205	0.00272884	EGR3, SFRP1, CD44, CCL5, MYC	358	30	18082	8.41806	0.996369	0.0828032	4.60396
GOTERM_BP_DIRECT	GO:0033630~positive regulation of cell adhesion mediated by integrin	4	1.02564	0.00291071	PTPN6, ZAP70, NCKAP1L, SYK	358	15	18082	13.4689	0.997504	0.0868046	4.9036
GOTERM_BP_DIRECT	GO:0001503~ossification	8	2.05128	0.00292329	TNFSF11, IFITM1, MMP9, COL2A1, RUNX1, OSTN, RUNX3, SPP1	358	96	18082	4.20903	0.997568	0.0859199	4.92428
GOTERM_BP_DIRECT	GO:0048147~negative regulation of fibroblast proliferation	5	1.28205	0.00347159	SFRP1, MMP9, IFI30, PMAIP1, MYC	358	32	18082	7.89193	0.999215	0.0998079	5.82208
GOTERM_BP_DIRECT	GO:0043388~positive regulation of DNA binding	5	1.28205	0.00347159	MMP9, ITGA2, TLR4, IRF4, MYC	358	32	18082	7.89193	0.999215	0.0998079	5.82208
GOTERM_BP_DIRECT	GO:0006959~humoral immune response	6	1.53846	0.00354386	CD83, SH2D1A, IL7, GATA3, CCR2, JCHAIN	358	52	18082	5.82789	0.999324	0.100381	5.93982
GOTERM_BP_DIRECT	GO:0045061~thymic T cell selection	3	0.769231	0.00373689	CARD11, GATA3, ZAP70	358	5	18082	30.305	0.999546	0.104133	6.2536
GOTERM_BP_DIRECT	GO:0045621~positive regulation of lymphocyte differentiation	3	0.769231	0.00373689	NCKAP1L, IL2RG, INPP5D	358	5	18082	30.305	0.999546	0.104133	6.2536
GOTERM_BP_DIRECT	GO:0009968~negative regulation of signal transduction	6	1.53846	0.0038509	RGS20, RGS1, SOCS2, RGS19, RGS18, INPP5D	358	53	18082	5.71793	0.999641	0.105713	6.43849
GOTERM_BP_DIRECT	GO:0050731~positive regulation of peptidyl-tyrosine phosphorylation	8	2.05128	0.00388105	CD80, CD44, PTK2B, CD3E, HCLS1, TLR4, CD4, SYK	358	101	18082	4.00066	0.999663	0.105098	6.48731
GOTERM_BP_DIRECT	GO:0048247~lymphocyte chemotaxis	5	1.28205	0.00388984	CCL1, CCL19, CCL5, CCL4, CCL17	358	33	18082	7.65278	0.999669	0.103958	6.50155
GOTERM_BP_DIRECT	GO:0050732~negative regulation of peptidyl-tyrosine phosphorylation	4	1.02564	0.00422478	PTPRC, PTPN6, SFRP1, SAMSN1	358	17	18082	11.8843	0.999834	0.110974	7.04234
GOTERM_BP_DIRECT	GO:0007257~activation of JUN kinase activity	5	1.28205	0.00434091	CCR7, TNFSF11, CD40LG, CCL19, SYK	358	34	18082	7.4277	0.99987	0.112421	7.22917
GOTERM_BP_DIRECT	GO:0071773~cellular response to BMP stimulus	5	1.28205	0.00482597	SFRP1, GATA3, TNMD, COL2A1, SCX	358	35	18082	7.21548	0.999952	0.122669	8.00564
GOTERM_BP_DIRECT	GO:0030889~negative regulation of B cell proliferation	4	1.02564	0.00499629	TNFRSF13B, CTLA4, INPP5D, BTK	358	18	18082	11.2241	0.999966	0.125184	8.27684
GOTERM_BP_DIRECT	GO:0030183~B cell differentiation	7	1.79487	0.00532055	PTPRC, CARD11, IKZF1, CD40LG, BCL11A, CD79B, MYB	358	81	18082	4.36492	0.999983	0.13118	8.79107
GOTERM_BP_DIRECT	GO:0042127~regulation of cell proliferation	12	3.07692	0.00563802	TNFRSF9, TCF7, PTK2B, TNFRSF25, CXCL13, HCK, BLK, LCK, TNFRSF18, GUCY2C, MATK, BTK	358	227	18082	2.67005	0.999991	0.136833	9.29189
GOTERM_BP_DIRECT	GO:0034113~heterotypic cell-cell adhesion	4	1.02564	0.00584724	PTPRC, ITGB7, ITGB2, ITGA4	358	19	18082	10.6333	0.999994	0.139907	9.62052
GOTERM_BP_DIRECT	GO:0042346~positive regulation of NF-kappaB import into nucleus	4	1.02564	0.00584724	IL18R1, CCL19, TLR4, TLR7	358	19	18082	10.6333	0.999994	0.139907	9.62052
GOTERM_BP_DIRECT	GO:0051092~positive regulation of NF-kappaB transcription factor activity	8	2.05128	0.00588589	TRAF1, CARD11, TNFSF11, CD40LG, TLR4, ITGB2, TRAF5, PRKCB	358	109	18082	3.70704	0.999995	0.139155	9.68111
GOTERM_BP_DIRECT	GO:0048873~homeostasis of number of cells within a tissue	5	1.28205	0.00649603	P2RX7, IL7, CCR2, SASH3, CD7	358	38	18082	6.64584	0.999998	0.150755	10.6325
GOTERM_BP_DIRECT	GO:0045780~positive regulation of bone resorption	4	1.02564	0.00677966	TNFSF11, DCSTAMP, SYK, SPP1	358	20	18082	10.1017	0.999999	0.155078	11.0716
GOTERM_BP_DIRECT	GO:0071560~cellular response to transforming growth factor beta stimulus	6	1.53846	0.00702626	NOX4, SFRP1, CX3CR1, RUNX1, XCL1, SCX	358	61	18082	4.96804	0.999999	0.158512	11.4516
GOTERM_BP_DIRECT	GO:0014911~positive regulation of smooth muscle cell migration	5	1.28205	0.00712788	NOX4, P2RY6, ITGA2, CCL5, MYC	358	39	18082	6.47543	1	0.158886	11.6078
GOTERM_BP_DIRECT	GO:0050728~negative regulation of inflammatory response	7	1.79487	0.00750649	TNFAIP6, IL2RA, CD44, GATA3, AOAH, RORA, IL22RA2	358	87	18082	4.06389	1	0.164842	12.1874
GOTERM_BP_DIRECT	GO:0072678~T cell migration	3	0.769231	0.00764451	CCR6, ITGB7, ITGA4	358	7	18082	21.6464	1	0.165857	12.3978
GOTERM_BP_DIRECT	GO:0050869~negative regulation of B cell activation	3	0.769231	0.00764451	INPP5D, BANK1, SAMSN1	358	7	18082	21.6464	1	0.165857	12.3978
GOTERM_BP_DIRECT	GO:0019221~cytokine-mediated signaling pathway	9	2.30769	0.00853425	PTPN6, IL2RB, STAT4, TNFSF11, IRF5, SOCS2, CD44, CCR2, CX3CR1	358	146	18082	3.11353	1	0.181471	13.7427
GOTERM_BP_DIRECT	GO:0045471~response to ethanol	8	2.05128	0.00857923	TBXAS1, PTK2B, GATA3, GRIN2A, MSTN, TLR4, MYC, CSF2RA	358	117	18082	3.45356	1	0.180487	13.8102
GOTERM_BP_DIRECT	GO:0014068~positive regulation of phosphatidylinositol 3-kinase signaling	6	1.53846	0.0085851	PTPN6, HCLS1, PIK3AP1, CCL5, FSHR, CD28	358	64	18082	4.73516	1	0.178784	13.819
GOTERM_BP_DIRECT	GO:0030595~leukocyte chemotaxis	4	1.02564	0.008896	CXCR5, IL16, S100A9, CCL4	358	22	18082	9.18334	1	0.182816	14.284
GOTERM_BP_DIRECT	GO:0050718~positive regulation of interleukin-1 beta secretion	4	1.02564	0.008896	CCR7, P2RX7, CCR5, CCL19	358	22	18082	9.18334	1	0.182816	14.284
GOTERM_BP_DIRECT	GO:0001768~establishment of T cell polarity	3	0.769231	0.0100603	CCR7, DOCK2, CCL19	358	8	18082	18.9406	1	0.202254	16.0044
GOTERM_BP_DIRECT	GO:0090244~Wnt signaling pathway involved in somitogenesis	3	0.769231	0.0100603	RGS20, SFRP1, RGS19	358	8	18082	18.9406	1	0.202254	16.0044
GOTERM_BP_DIRECT	GO:2000107~negative regulation of leukocyte apoptotic process	3	0.769231	0.0100603	CCR7, HCLS1, CCL19	358	8	18082	18.9406	1	0.202254	16.0044
GOTERM_BP_DIRECT	GO:0045766~positive regulation of angiogenesis	8	2.05128	0.0102227	CYBB, PTK2B, MMP9, CX3CR1, ITGB2, RUNX1, CCL5, PRKCB	358	121	18082	3.3394	1	0.203208	16.2417
GOTERM_BP_DIRECT	GO:0045429~positive regulation of nitric oxide biosynthetic process	5	1.28205	0.0117757	ASS1, PTK2B, TLR4, ITGB2, SMPD3	358	45	18082	5.61204	1	0.228248	18.4799
GOTERM_BP_DIRECT	GO:0002062~chondrocyte differentiation	5	1.28205	0.0127013	MATN1, COL2A1, RUNX1, SCX, RUNX3	358	46	18082	5.49004	1	0.241674	19.7868
GOTERM_BP_DIRECT	GO:0045627~positive regulation of T-helper 1 cell differentiation	3	0.769231	0.0127671	CCR7, CCR2, CCL19	358	9	18082	16.8361	1	0.240571	19.879
GOTERM_BP_DIRECT	GO:0050764~regulation of phagocytosis	3	0.769231	0.0127671	HCK, BLK, SYK	358	9	18082	16.8361	1	0.240571	19.879
GOTERM_BP_DIRECT	GO:0030854~positive regulation of granulocyte differentiation	3	0.769231	0.0127671	TESC, HCLS1, RUNX1	358	9	18082	16.8361	1	0.240571	19.879
GOTERM_BP_DIRECT	GO:0002244~hematopoietic progenitor cell differentiation	7	1.79487	0.0130843	PTPRC, PTPN6, SFRP1, DACT2, PLD4, TNFRSF13B, SMPD3	358	98	18082	3.60774	1	0.243584	20.322
GOTERM_BP_DIRECT	GO:0001782~B cell homeostasis	4	1.02564	0.0141732	TNFSF13B, TNFRSF13B, TNFRSF13C, NCKAP1L	358	26	18082	7.77052	1	0.258794	21.8248
GOTERM_BP_DIRECT	GO:0032735~positive regulation of interleukin-12 production	4	1.02564	0.0141732	CCR7, CD40LG, CCL19, TLR4	358	26	18082	7.77052	1	0.258794	21.8248
GOTERM_BP_DIRECT	GO:0001658~branching involved in ureteric bud morphogenesis	5	1.28205	0.0146886	CD44, SALL1, MYC, GDNF, HOXD11	358	48	18082	5.26129	1	0.264577	22.5267
GOTERM_BP_DIRECT	GO:0071353~cellular response to interleukin-4	4	1.02564	0.0157161	TCF7, GATA3, XCL1, DCSTAMP	358	27	18082	7.48272	1	0.27797	23.9085
GOTERM_BP_DIRECT	GO:0010629~negative regulation of gene expression	12	3.07692	0.01663	ZBTB20, SFRP1, STC2, INPPL1, CD3E, HAND2, GATA3, BCL11A, PTPN22, MYC, ROS1, CD28	358	265	18082	2.28717	1	0.289207	25.118
GOTERM_BP_DIRECT	GO:0021915~neural tube development	5	1.28205	0.0180201	TCF7, SFRP1, TTBK2, SALL1, PAX3	358	51	18082	4.9518	1	0.306872	26.923
GOTERM_BP_DIRECT	GO:0034695~response to prostaglandin E	3	0.769231	0.0190041	CCR7, CCL19, AANAT	358	11	18082	13.775	1	0.318184	28.1759
GOTERM_BP_DIRECT	GO:0070233~negative regulation of T cell apoptotic process	3	0.769231	0.0190041	DOCK8, CCL5, SLC46A2	358	11	18082	13.775	1	0.318184	28.1759
GOTERM_BP_DIRECT	GO:0042554~superoxide anion generation	3	0.769231	0.0190041	NOX4, CYBB, NCF1	358	11	18082	13.775	1	0.318184	28.1759
GOTERM_BP_DIRECT	GO:0050777~negative regulation of immune response	3	0.769231	0.0190041	IL2RA, CTLA4, INPP5D	358	11	18082	13.775	1	0.318184	28.1759
GOTERM_BP_DIRECT	GO:0060100~positive regulation of phagocytosis, engulfment	3	0.769231	0.0190041	STAP1, ITGA2, NCKAP1L	358	11	18082	13.775	1	0.318184	28.1759
GOTERM_BP_DIRECT	GO:0030101~natural killer cell activation	3	0.769231	0.0190041	IL18R1, IL2RB, ITGB2	358	11	18082	13.775	1	0.318184	28.1759
GOTERM_BP_DIRECT	GO:0071542~dopaminergic neuron differentiation	4	1.02564	0.0190744	SFRP1, PAX5, EN1, EN2	358	29	18082	6.96667	1	0.316636	28.2646
GOTERM_BP_DIRECT	GO:0032755~positive regulation of interleukin-6 production	5	1.28205	0.0192264	ZBTB20, P2RX7, CCR5, TLR4, TLR7	358	52	18082	4.85657	1	0.316233	28.4561
GOTERM_BP_DIRECT	GO:0008360~regulation of cell shape	8	2.05128	0.0205302	COCH, SYNE3, FMNL1, TTBK2, PTK2B, HCK, ERMN, ARHGAP15	358	139	18082	2.90696	1	0.331255	30.079
GOTERM_BP_DIRECT	GO:0007275~multicellular organism development	31	7.94872	0.021854	MFNG, HOXA13, SHTN1, TNFRSF25, PAX5, PAX3, OSTN, HOXD11, GLI1, HAND2, TNFRSF18, POU3F3, AGO2, SCX, ISLR2, EDARADD, GSC, IKZF1, THEMIS, EOMES, CELSR2, EN1, EN2, DDX4, FOXN4, TNFRSF9, ISL2, TNFSF11, SFRP1, DACT2, SMPD3	358	1029	18082	1.52163	1	0.345955	31.6912
GOTERM_BP_DIRECT	GO:0033089~positive regulation of T cell differentiation in thymus	3	0.769231	0.0225108	EGR3, IL2RG, IL7R	358	12	18082	12.6271	1	0.351722	32.4781
GOTERM_BP_DIRECT	GO:0001771~immunological synapse formation	3	0.769231	0.0225108	DOCK2, CCL19, DOCK8	358	12	18082	12.6271	1	0.351722	32.4781
GOTERM_BP_DIRECT	GO:0031663~lipopolysaccharide-mediated signaling pathway	4	1.02564	0.0227983	LY96, PTPN22, TLR4, CCL5	358	31	18082	6.51721	1	0.35274	32.8198
GOTERM_BP_DIRECT	GO:0035914~skeletal muscle cell differentiation	5	1.28205	0.0231401	EOMES, PAX5, PAX3, SCX, MYC	358	55	18082	4.59167	1	0.354411	33.2239
GOTERM_BP_DIRECT	GO:0045785~positive regulation of cell adhesion	5	1.28205	0.0245442	TNFRSF18, ITGA2, CCL5, APBB1IP, SKAP1	358	56	18082	4.50968	1	0.368902	34.8604
GOTERM_BP_DIRECT	GO:0050776~regulation of immune response	4	1.02564	0.0247976	CARD11, TNFSF13B, TNFRSF13C, SYK	358	32	18082	6.31355	1	0.369317	35.1516
GOTERM_BP_DIRECT	GO:0048663~neuron fate commitment	4	1.02564	0.0247976	ISL2, PAX3, RUNX1, FOXN4	358	32	18082	6.31355	1	0.369317	35.1516
GOTERM_BP_DIRECT	GO:0043547~positive regulation of GTPase activity	8	2.05128	0.0260089	CCL1, CCR7, RGS1, CCL19, CCL5, XCL1, CCL4, CCL17	358	146	18082	2.76758	1	0.380898	36.5269
GOTERM_BP_DIRECT	GO:0042535~positive regulation of tumor necrosis factor biosynthetic process	3	0.769231	0.0262611	CYBB, CCR2, TLR4	358	13	18082	11.6558	1	0.381187	36.8099
GOTERM_BP_DIRECT	GO:0009950~dorsal/ventral axis specification	3	0.769231	0.0262611	RGS20, SFRP1, RGS19	358	13	18082	11.6558	1	0.381187	36.8099
GOTERM_BP_DIRECT	GO:0002523~leukocyte migration involved in inflammatory response	3	0.769231	0.0262611	CCR6, S100A9, ITGB2	358	13	18082	11.6558	1	0.381187	36.8099
GOTERM_BP_DIRECT	GO:0071345~cellular response to cytokine stimulus	4	1.02564	0.0268884	CCR7, HCLS1, GATA3, ITGA4	358	33	18082	6.12223	1	0.385716	37.5083
GOTERM_BP_DIRECT	GO:2001240~negative regulation of extrinsic apoptotic signaling pathway in absence of ligand	4	1.02564	0.0268884	IL7, CX3CR1, COL2A1, GDNF	358	33	18082	6.12223	1	0.385716	37.5083
GOTERM_BP_DIRECT	GO:0009611~response to wounding	5	1.28205	0.0275042	GRIN2A, MYC, GDNF, LCP1, GLI1	358	58	18082	4.35417	1	0.390013	38.187
GOTERM_BP_DIRECT	GO:0030097~hemopoiesis	6	1.53846	0.0276976	SFRP1, IKZF1, CCR2, GFI1, RUNX1, RUNX3	358	86	18082	3.52384	1	0.389568	38.3987
GOTERM_BP_DIRECT	GO:0010043~response to zinc ion	4	1.02564	0.0313433	P2RX7, ASS1, ALDOB, AANAT	358	35	18082	5.77239	1	0.425846	42.2636
GOTERM_BP_DIRECT	GO:0071380~cellular response to prostaglandin E stimulus	3	0.769231	0.0344493	P2RY6, SFRP1, P2RY4	358	15	18082	10.1017	1	0.4543	45.3751
GOTERM_BP_DIRECT	GO:0046627~negative regulation of insulin receptor signaling pathway	4	1.02564	0.03616	SOCS2, INPPL1, MSTN, PRKCB	358	37	18082	5.46037	1	0.467951	47.0206
GOTERM_BP_DIRECT	GO:0030154~cell differentiation	24	6.15385	0.0367409	PTPN6, TESC, HCK, TAF4B, BLK, EOMES, PAX5, RGS19, OSTN, DDX4, DCSTAMP, FOXN4, GLI1, RASAL1, RGS20, TNFSF11, SFRP1, HAND2, AGO2, SPIC, SCX, ROS1, EDARADD, MATK	358	780	18082	1.5541	1	0.47062	47.5686
GOTERM_BP_DIRECT	GO:0007229~integrin-mediated signaling pathway	6	1.53846	0.0370393	PTK2B, ITGB7, ITGA2, ITGB2, ITGA4, SYK	358	93	18082	3.25861	1	0.470624	47.8481
GOTERM_BP_DIRECT	GO:0045860~positive regulation of protein kinase activity	5	1.28205	0.0376148	PTK2B, ZP3, CCL19, CD4, LCP2	358	64	18082	3.94597	1	0.47317	48.3831
GOTERM_BP_DIRECT	GO:0045779~negative regulation of bone resorption	3	0.769231	0.0388663	P2RX7, INPP5D, FSHR	358	16	18082	9.47032	1	0.481744	49.5288
GOTERM_BP_DIRECT	GO:0033280~response to vitamin D	3	0.769231	0.0388663	STC2, CD4, SPP1	358	16	18082	9.47032	1	0.481744	49.5288
GOTERM_BP_DIRECT	GO:0071361~cellular response to ethanol	3	0.769231	0.0388663	CYBB, ADCY7, SPI1	358	16	18082	9.47032	1	0.481744	49.5288
GOTERM_BP_DIRECT	GO:2000114~regulation of establishment of cell polarity	3	0.769231	0.0388663	SHTN1, PTK2B, GATA3	358	16	18082	9.47032	1	0.481744	49.5288
GOTERM_BP_DIRECT	GO:2000473~positive regulation of hematopoietic stem cell migration	2	0.512821	0.0390981	PTPRC, CCR2	358	2	18082	50.5084	1	0.481074	49.7383
GOTERM_BP_DIRECT	GO:0003050~regulation of systemic arterial blood pressure by atrial natriuretic peptide	2	0.512821	0.0390981	CORIN, RASL10B	358	2	18082	50.5084	1	0.481074	49.7383
GOTERM_BP_DIRECT	GO:0045368~positive regulation of interleukin-13 biosynthetic process	2	0.512821	0.0390981	TLR4, IRF4	358	2	18082	50.5084	1	0.481074	49.7383
GOTERM_BP_DIRECT	GO:0003366~cell-matrix adhesion involved in ameboidal cell migration	2	0.512821	0.0390981	ITGB7, ITGA4	358	2	18082	50.5084	1	0.481074	49.7383
GOTERM_BP_DIRECT	GO:2000412~positive regulation of thymocyte migration	2	0.512821	0.0390981	CCR7, XCL1	358	2	18082	50.5084	1	0.481074	49.7383
GOTERM_BP_DIRECT	GO:0002518~lymphocyte chemotaxis across high endothelial venule	2	0.512821	0.0390981	CCR7, CXCL13	358	2	18082	50.5084	1	0.481074	49.7383
GOTERM_BP_DIRECT	GO:2000538~positive regulation of B cell chemotaxis	2	0.512821	0.0390981	PTK2B, XCL1	358	2	18082	50.5084	1	0.481074	49.7383
GOTERM_BP_DIRECT	GO:0033077~T cell differentiation in thymus	4	1.02564	0.0413338	MPZL2, CD3E, BCL11B, GATA3	358	39	18082	5.18035	1	0.497821	51.7177
GOTERM_BP_DIRECT	GO:1990403~embryonic brain development	3	0.769231	0.0434852	TTBK2, EN1, EN2	358	17	18082	8.91324	1	0.513124	53.553
GOTERM_BP_DIRECT	GO:0048485~sympathetic nervous system development	3	0.769231	0.0434852	HAND2, GATA3, GDNF	358	17	18082	8.91324	1	0.513124	53.553
GOTERM_BP_DIRECT	GO:0042130~negative regulation of T cell proliferation	4	1.02564	0.0440529	PTPN6, IL2RA, CTLA4, ZC3H12D	358	40	18082	5.05084	1	0.515025	54.0261
GOTERM_BP_DIRECT	GO:0051930~regulation of sensory perception of pain	4	1.02564	0.0468588	GRIN2A, TLR4, CTSS, ACPP	358	41	18082	4.92765	1	0.53462	56.2991
GOTERM_BP_DIRECT	GO:0001774~microglial cell activation	3	0.769231	0.0482963	CX3CR1, TLR4, TLR7	358	18	18082	8.41806	1	0.542915	57.4221
GOTERM_BP_DIRECT	GO:2000573~positive regulation of DNA biosynthetic process	3	0.769231	0.0482963	NOX4, PTK2B, MYC	358	18	18082	8.41806	1	0.542915	57.4221
GOTERM_BP_DIRECT	GO:0050860~negative regulation of T cell receptor signaling pathway	3	0.769231	0.0482963	PTPN6, PTPN22, UBASH3A	358	18	18082	8.41806	1	0.542915	57.4221
