# Supplementary material for: Effective MSTN Gene Knockout by AdV-Delivered CRISPR/Cas9 in Postnatal Chick Leg Muscle
Source: Int J Mol Sci. 2020 Apr 8;21(7):2584. doi: 10.3390/ijms21072584 (PMC7177447; doi:10.3390/ijms21072584)
Supplement: Supplementary file 1 [file ijms-21-02584-s001.zip › ijms-755222-proofdone sup/ijms-755222-supplementary/Supplementary/Table S5.xls]

## Sheet: 3d KO vs. 3d WT
Table S5: Canonical pathways about cellular growth, proliferation, and development in the 3d KO vs. 3d WT
Ingenuity Canonical Pathways	p	log(p)	-log(p-value)	Ratio	z-score	Molecules
Th2 Pathway	6.30957e-17	-16.2	16.2	0.246	2.268	BHLHE41,CCR4,CCR5,CCR8,CD247,CD28,CD3D,CD3E,CD4,CD40,CD80,CRLF2,CXCR4,GATA3,GFI1,HAVCR1,ICOS,ICOSLG/LOC102723996,IFNG,IKZF1,IL12RB2,IL2RA,IL2RB,IL2RG,ITGB2,PIK3CD,PIK3R5,RUNX3,SOCS3,SPI1,STAT4,TBX21,TGFB1,TNFRSF4
Th1 Pathway	3.98107e-14	-13.4	13.4	0.236	3.266	CCR5,CD247,CD28,CD3D,CD3E,CD4,CD40,CD40LG,CD80,CD8A,GATA3,ICOS,ICOSLG/LOC102723996,IFNAR1,IFNG,IL10RA,IL12RB2,IL18R1,IRF1,ITGB2,NFATC1,PIK3CD,PIK3R5,RUNX3,SOCS1,SOCS3,STAT4,TBX21,TNFSF11
STAT3 Pathway	6.30957e-10	-9.2	9.2	0.185	1.732	CDKN1A,IFNAR1,IL10RA,IL12RB2,IL13RA1,IL18R1,IL18RAP,IL1B,IL1R2,IL20RA,IL21R,IL22RA2,IL2RA,IL2RB,IL2RG,IL7R,MAP3K21,MAP3K9,MAPK11,MAPK12,PTPN6,SOCS1,SOCS3,SRC,TGFB1
RANK Signaling in Osteoclasts	5.62341e-06	-5.25	5.25	0.169	3.207	CBL,IKBKE,MAP3K1,MAP3K8,MAP3K9,MAPK11,MAPK12,NFATC1,NFKBIE,PIK3CD,PIK3R5,PTK2B,SRC,TNFSF11,TRAF5
B Cell Activating Factor Signaling	6.91831e-06	-5.16	5.16	0.244	2.333	IKBKE,MAP3K1,MAPK11,MAPK12,NFATC1,NFKBIE,TNFRSF13C,TNFSF13B,TRAF1,TRAF5
IL-7 Signaling Pathway	3.0903e-05	-4.51	4.51	0.165	1.732	CXCR5,IFNG,IL2RG,IL7,IL7R,LYN,MAPK11,MAPK12,NFATC1,PAX5,PIK3CD,PIK3R5,SOCS1
Integrin Signaling	0.000162181	-3.79	3.79	0.102	4.146	ACTB,ACTN1,ACTR2,ACTR3,ARPC1B,ARPC3,ARPC5,ITGA2B,ITGA4,ITGB2,ITGB7,PIK3CD,PIK3R5,PLCG1,RAC2,RHOF,RHOG,RHOH,RHOU,SRC,WIPF1,ZYX
Germ Cell-Sertoli Cell Junction Signaling	0.000177828	-3.75	3.75	0.11	#NUM!	ACTB,ACTN1,CDH2,LIMK1,MAP3K1,MAP3K8,MAP3K9,MAPK12,MYO7A,PIK3CD,PIK3R5,RAC2,RHOF,RHOG,RHOH,RHOU,SRC,TGFB1,ZYX
Erythropoietin Signaling	0.000446684	-3.35	3.35	0.143	#NUM!	CBL,NFKBIE,PIK3CD,PIK3R5,PLCG1,PRKCB,PRKCD,PTPN6,SOCS1,SOCS3,SRC
p70S6K Signaling	0.00144544	-2.84	2.84	0.108	3.207	BTK,CD79B,F2RL1,GNAI2,IL2RG,LYN,PIK3CD,PIK3R5,PLCG1,PLCL1,PRKCB,PRKCD,SRC,SYK
Cdc42 Signaling	0.00239883	-2.62	2.62	0.0958	3.357	ACTR2,ACTR3,ARPC1B,ARPC3,ARPC5,B2M,CD247,CD3D,CD3E,IQGAP2,ITGA4,LIMK1,MAPK11,MAPK12,SRC,WIPF1
EGF Signaling	0.00263027	-2.58	2.58	0.143	2.828	ITPR2,MAP3K1,MAPK11,MAPK12,PIK3CD,PIK3R5,PLCG1,SRC
Remodeling of Epithelial Adherens Junctions	0.00275423	-2.56	2.56	0.13	2.449	ACTB,ACTN1,ACTR2,ACTR3,ARPC1B,ARPC3,ARPC5,SRC,ZYX
PEDF Signaling	0.00295121	-2.53	2.53	0.12	3	CASP8,FAS,IKBKE,MAPK11,MAPK12,NFKBIE,PIK3CD,PIK3R5,PPARG,TCF7
FGF Signaling	0.00354813	-2.45	2.45	0.118	0.632	CREB5,FGF1,FGFRL1,MAP3K1,MAPK11,MAPK12,PIK3CD,PIK3R5,PLCG1,PTPN6
B Cell Development	0.0040738	-2.39	2.39	0.167	#NUM!	CD40,CD79B,CD80,IL7,IL7R,PTPRC
Hematopoiesis from Pluripotent Stem Cells	0.0047863	-2.32	2.32	0.143	#NUM!	CD247,CD3D,CD3E,CD4,CD8A,CD8B,IL7
Epithelial Adherens Junction Signaling	0.00645654	-2.19	2.19	0.0915	#NUM!	ACTB,ACTN1,ACTR2,ACTR3,ARPC1B,ARPC3,ARPC5,CDH2,FGF1,LEF1,MYO7A,SRC,TCF7,ZYX
HGF Signaling	0.00891251	-2.05	2.05	0.0982	2.714	CDKN1A,ITGA4,MAP3K1,MAP3K8,MAP3K9,MAPK12,PIK3CD,PIK3R5,PLCG1,PRKCB,PRKCD
ILK Signaling	0.00912011	-2.04	2.04	0.0833	2.673	ACTB,ACTN1,CREB5,ITGB2,ITGB7,LEF1,MAPK12,MMP9,PIK3CD,PIK3R5,RAC2,RHOF,RHOG,RHOH,RHOU,TMSB10/TMSB4X
GM-CSF Signaling	0.0112202	-1.95	1.95	0.113	2.646	BCL2A1,CSF2RA,HCK,LYN,PIK3CD,PIK3R5,PRKCB,RUNX1
Growth Hormone Signaling	0.0120226	-1.92	1.92	0.111	0.707	PIK3CD,PIK3R5,PLCG1,PRKCB,PRKCD,PTPN6,SOCS1,SOCS3
Gap Junction Signaling	0.0125893	-1.9	1.9	0.0804	#NUM!	ACTB,ADCY7,CCN3,GNAI2,GRIA3,GUCY1A2,GUCY2C,HTR2B,ITPR2,PIK3CD,PIK3R5,PLCG1,PLCL1,PRKCB,PRKCD,SRC
PDGF Signaling	0.0125893	-1.9	1.9	0.103	3	INPP5D,INPPL1,MAP3K1,PIK3CD,PIK3R5,PLCG1,PRKCB,SPHK1,SRC
Sumoylation Pathway	0.0134896	-1.87	1.87	0.0971	-0.333	ARHGDIB,FAS,MAPK12,MYB,RAC2,RHOF,RHOG,RHOH,RHOU,SNCA
Semaphorin Signaling in Neurons	0.0144544	-1.84	1.84	0.117	#NUM!	FES,LIMK1,RAC2,RHOF,RHOG,RHOH,RHOU
Angiopoietin Signaling	0.0162181	-1.79	1.79	0.105	0	BIRC5,CASP9,DOK2,GRB14,IKBKE,NFKBIE,PIK3CD,PIK3R5
AMPK Signaling	0.0223872	-1.65	1.65	0.0751	1.508	ACTB,ADRA2A,CDKN1A,CHRNA10,CHRNA9,CHRNG,CREB5,MAPK11,MAPK12,PFKFB3,PFKP,PIK3CD,PIK3R5,PPAT,PPM1H,SRC
Corticotropin Releasing Hormone Signaling	0.0229087	-1.64	1.64	0.0828	2.53	ADCY7,ARPC5,CREB5,GNAI2,GUCY1A2,GUCY2C,ITPR2,MAPK11,MAPK12,PLCG1,PRKCB,PRKCD
Adrenomedullin signaling pathway	0.0245471	-1.61	1.61	0.0758	3.357	ADCY7,GUCY1A2,GUCY2C,IL1B,ITPR2,MAPK11,MAPK12,MATK,PIK3CD,PIK3R5,PLCG1,PLCL1,PPARG,PTK2B,RXRG
VEGF Signaling	0.0301995	-1.52	1.52	0.0891	1.667	ACTB,ACTN1,PIK3CD,PIK3R5,PLCG1,PRKCB,PTK2B,PTPN6,SRC
CREB Signaling in Neurons	0.0363078	-1.44	1.44	0.0721	2.138	ADCY7,CREB5,GNAI2,GNG2,GRIA3,GRIK4,GRIN2A,GRM3,ITPR2,PIK3CD,PIK3R5,PLCG1,PLCL1,PRKCB,PRKCD
