# Supplementary material for: Effective MSTN Gene Knockout by AdV-Delivered CRISPR/Cas9 in Postnatal Chick Leg Muscle
Source: Int J Mol Sci. 2020 Apr 8;21(7):2584. doi: 10.3390/ijms21072584 (PMC7177447; doi:10.3390/ijms21072584)
Supplement: Supplementary file 1 [file ijms-21-02584-s001.zip › ijms-755222-proofdone sup/ijms-755222-supplementary/Supplementary/Table S6.xls]

## Sheet: 14d KO vs. 14d WT
Table S6: Canonical pathways about cellular growth, proliferation, and development in the 14d KO vs. 14d WT
Ingenuity Canonical Pathways	p	log p	-log(p-value)	Ratio	z-score	Molecules
Th2 Pathway	1.58489e-15	-14.8	14.8	0.167	2.236	CCR5,CCR8,CD247,CD28,CD3D,CD3E,CD4,CD80,CRLF2,GATA3,GFI1,ICOS,ICOSLG/LOC102723996,IKZF1,IL12RB2,IL2RA,IL2RB,IL2RG,ITGB2,PIK3R5,RUNX3,SPI1,STAT4
Th1 Pathway	1.58489e-13	-12.8	12.8	0.163	3.5	CCR5,CD247,CD28,CD3D,CD3E,CD4,CD40LG,CD80,CD8A,GATA3,ICOS,ICOSLG/LOC102723996,IL10RA,IL12RB2,IL18R1,ITGB2,PIK3R5,RUNX3,STAT4,TNFSF11
STAT3 Pathway	1e-05	-5	5	0.0889	0	IL10RA,IL12RB2,IL18R1,IL21R,IL22RA2,IL2RA,IL2RB,IL2RG,IL7R,MYC,PTPN6,SOCS2
B Cell Activating Factor Signaling	1.04713e-05	-4.98	4.98	0.171	2.449	IKBKE,NFKBIE,TNFRSF13B,TNFRSF13C,TNFSF13B,TRAF1,TRAF5
Hematopoiesis from Pluripotent Stem Cells	3.46737e-05	-4.46	4.46	0.143	#NUM!	CD247,CD3D,CD3E,CD4,CD8A,CD8B,IL7
B Cell Development	0.000537032	-3.27	3.27	0.139	#NUM!	CD79B,CD80,IL7,IL7R,PTPRC
IL-7 Signaling Pathway	0.000724436	-3.14	3.14	0.0886	2.449	CXCR5,IL2RG,IL7,IL7R,MYC,PAX5,PIK3R5
GM-CSF Signaling	0.00223872	-2.65	2.65	0.0845	2.236	BCL2A1,CSF2RA,HCK,PIK3R5,PRKCB,RUNX1
RANK Signaling in Osteoclasts	0.00676083	-2.17	2.17	0.0674	2.236	IKBKE,NFKBIE,PIK3R5,PTK2B,TNFSF11,TRAF5
PEDF Signaling	0.0204174	-1.69	1.69	0.0602	2	GDNF,IKBKE,NFKBIE,PIK3R5,TCF7
PDGF Signaling	0.0245471	-1.61	1.61	0.0575	2.236	INPP5D,INPPL1,MYC,PIK3R5,PRKCB
Semaphorin Signaling in Neurons	0.0263027	-1.58	1.58	0.0667	#NUM!	DPYSL5,LIMK1,RAC2,RHOG
p70S6K Signaling	0.0371535	-1.43	1.43	0.0462	2.449	BTK,CD79B,IL2RG,PIK3R5,PRKCB,SYK
PI3K/AKT Signaling	0.0389045	-1.41	1.41	0.0455	0.816	IKBKE,INPP5D,INPPL1,ITGA2,ITGA4,NFKBIE
Growth Hormone Signaling	0.0467735	-1.33	1.33	0.0556	0	PIK3R5,PRKCB,PTPN6,SOCS2
